# Supplementary material for: Tissue-Specific Differences in the Spatial Interposition of X-Chromosome and 3R Chromosome Regions in the Malaria Mosquito Anopheles messeae Fall
Source: PLoS One. 2015 Feb 11;10(2):e0115281. doi: 10.1371/journal.pone.0115281 (PMC4324937; doi:10.1371/journal.pone.0115281)
Supplement: S1 File — Table A: Calculation of the average angle between imaginary vectors, that line from the center of nucleus to X-chromosome signal and to 3R chromosome signal in Anopheles atroparvus nurse cells. Table B: Calculation of the average angle between imaginary vectors, which line from the center of nucleus to X-chromosome signal and to 3R chromosome signal in Anopheles messeae nurse cells. Table C: Calculation of the angle between imaginary vectors, which line from the center of nucleus to X-chromosome signal and to 3R chromosome signal in Anopheles messeae salivary glands cells. Table D: Calculation of the angle between imaginary vectors, which line from the center of nucleus to X-chromosome signal and to 3R chromosome signal in Anopheles messeae follicle epithelium cells. Table E: Calculation of the angle between imaginary vectors, which line from the center of nucleus to X-chromosome signal and to 3R chromosome signal in Anopheles messeae imaginal discs cells. (XLSX) [file pone.0115281.s001.xlsx]

## Sheet: Information
Article title	Tissue-specific differences in spatial interlocation of X-chromosome and 3R chromosome heterochromatic regions in malaria mosquito Anopheles messeae Fall.
Journal name	PLOS ONE
Author names	Gleb N. Artemov, Semen M. Bondarenko, Gleb A. Sapunov, Vladimir N. Stegniy
Affiliation and e-mail of corresponding author	Gleb N. Artemov, Tomsk State University, g-artemov@mail.ru

## Sheet: Table A
Follicle num./ Nucleus num.	Coordinates for 3R point					Coordinates for X-chr. point					Coordinates for nucleus center point				Coordinates for vector "center-3R point"			Coordinates for vector "center-X-chr. point"			Angle between vectors, radian	Angle between vectors,degrees	Average angle for 3R homologues, degrees	Length of vector "center-3R point", mcm	Length of vector "center-X-chr. point", mcm	Average diameter of nucleus, mcm
	X	Y	Z	Z with correction		X	Y	Z	Z with correction		X	Y	Z	Z with correction	X	Y	Z	X	Y	Z
1	127	49	18	111.375		162	18	7	43.3125		145	91	9	55.6875	18	42	-55.6875	-17	73	12.375	1.18271	67.7641	81.976	11.5257	12.1549	21.7547
	150	89	18	111.375		162	18	7	43.3125		145	91	9	55.6875	-5	2	-55.6875	-17	73	12.375	1.6788	96.188		8.95156
2	143	282	10	61.875		145	180	13	80.4375		180	232	14	86.625	37	-50	24.75	35	52	6.1875	1.84749	105.853	93.9803	10.7111	10.0778	19.9622
	132	257	11	68.0625		145	180	13	80.4375		180	232	14	86.625	48	-25	18.5625	35	52	6.1875	1.43305	82.1074		9.15441
3	229	48	23	142.312		204	100	22	136.125		260	11	29	179.438	31	-37	37.125	56	-89	43.3125	0.289539	16.5894	33.1714	9.74328	18.1957	27.5063
	267	48	17	105.188		204	100	22	136.125		260	11	29	179.438	-7	-37	74.25	56	-89	43.3125	0.868359	49.7533		13.3205
4	28	234	35	216.562		147	126	38	235.125		95	186	36	222.75	67	-48	6.1875	-52	60	-12.375	2.89494	165.868	150.67	13.2243	12.857	26.7366
	29	201	27	167.062		147	126	38	235.125		95	186	36	222.75	66	-15	55.6875	-52	60	-12.375	2.36445	135.473		14.0236
5	281	279	27	167.062		225	191	27	167.062		249	252	26	160.875	-32	-27	-6.1875	24	61	-6.1875	2.59227	148.526	131.658	6.77177	10.5349	15.3425
	284	255	27	167.062		225	191	27	167.062		249	252	26	160.875	-35	-3	-6.1875	24	61	-6.1875	2.00345	114.789		5.70706
6	188	201	42	259.875		243	217	42	259.875		206	231	47	290.812	18	30	30.9375	-37	14	30.9375	1.26275	72.3503	81.5208	7.47241	8.03533	16.0472
	191	180	48	297		243	217	42	259.875		206	231	47	290.812	15	51	-6.1875	-37	14	30.9375	1.58286	90.6912		8.56304
7	126	257	31	191.812		158	328	33	204.188		141	290	35	216.562	15	33	24.75	-17	-38	12.375	2.25356	129.119	133.435	7.02282	6.94876	13.0798
	139	257	33	204.188		158	328	33	204.188		141	290	35	216.562	2	33	12.375	-17	-38	12.375	2.40422	137.752		5.64811
8	182	140	28	173.25		192	169	18	111.375		155	193	24	148.5	-27	53	-24.75	-37	24	37.125	1.19816	68.6493	83.7969	10.308	9.22364	20.2972
	171	157	33	204.188		192	169	18	111.375		155	193	24	148.5	-16	36	-55.6875	-37	24	37.125	1.72691	98.9446		10.9142
9	237	135	22	136.125		286	145	44	272.25		253	101	34	210.375	16	-34	74.25	-33	-44	-61.875	2.12511	121.76	112.57	13.3147	13.2458	24.0405
	208	135	31	191.812		286	145	44	272.25		253	101	34	210.375	45	-34	18.5625	-33	-44	-61.875	1.80433	103.381		9.50024
10	73	72	54	334.125		104	134	41	253.688		66	134	49	303.188	-7	62	-30.9375	-38	0	49.5	1.86624	106.928	120.468	11.1429	9.98463	21.7193
	73	113	60	371.25		104	134	41	253.688		66	134	49	303.188	-7	21	-68.0625	-38	0	49.5	2.3389	134.009		11.4515
11	130	238	60	371.25		176	202	71	439.312		157	207	66	408.375	27	-31	37.125	-19	5	-30.9375	2.67886	153.487	143.845	8.86271	5.8638	16.1373
	103	228	64	396		176	202	71	439.312		157	207	66	408.375	54	-21	12.375	-19	5	-30.9375	2.34229	134.203		9.47943
12	245	189	43	266.062		221	189	52	321.75		244	221	52	321.75	-1	32	55.6875	23	32	0	1.16425	66.7067	51.8811	10.2776	6.3053	17.635
	232	169	47	290.812		221	189	52	321.75		244	221	52	321.75	12	52	30.9375	23	32	0	0.64674	37.0555		9.86972
13	183	198	72	445.5		128	240	62	383.625		152	213	67	414.562	-31	15	-30.9375	24	-27	30.9375	2.84568	163.046	99.9722	7.40703	7.60989	15.82
	102	224	64	396		128	240	62	383.625		152	213	67	414.562	50	-11	18.5625	24	-27	30.9375	0.644005	36.8988		8.71312
14	277	237	16	99		313	173	31	191.812		262	191	26	160.875	-15	-46	61.875	-51	18	-30.9375	1.9867	113.83	116.486	12.5674	9.96908	20.9413
	264	237	21	129.938		313	173	31	191.812		262	191	26	160.875	-2	-46	30.9375	-51	18	-30.9375	2.07942	119.142		8.8755
15	130	276	12	74.25		109	238	12	74.25		130	243	22	136.125	0	-33	61.875	21	5	61.875	0.648151	37.1363	61.4597	11.22	10.4852	18.1823
	153	266	20	123.75		109	238	12	74.25		130	243	22	136.125	-23	-23	12.375	21	5	61.875	1.4972	85.783		5.56823
16	275	235	15	92.8125		308	173	31	191.812		263	197	27	167.062	-12	-38	74.25	-45	24	-24.75	2.05169	117.553	121.096	13.4828	9.07013	21.5533
	266	240	20	123.75		308	173	31	191.812		263	197	27	167.062	-3	-43	43.3125	-45	24	-24.75	2.17537	124.64		9.777
17	183	247	39	241.312		161	278	37	228.938		162	271	45	278.438	-21	24	37.125	1	-7	49.5	0.831585	47.6463	51.0739	7.83063	8.0004	16.2985
	163	232	39	241.312		161	278	37	228.938		162	271	45	278.438	-1	39	37.125	1	-7	49.5	0.951229	54.5014		8.61666
18	87	214	52	321.75		123	153	39	241.312		102	131	50	309.375	15	-83	-12.375	-21	-22	68.0625	1.46537	83.9598	86.3027	13.6396	11.9278	31.5567
	32	247	52	321.75		123	153	39	241.312		102	131	50	309.375	70	-116	-12.375	-21	-22	68.0625	1.54716	88.6456		21.7677
19	299	162	64	396		254	262	64	396		260	211	56	346.5	-39	49	-49.5	6	-51	-49.5	1.62048	92.8465	86.5457	12.7722	11.412	25.4896
	330	192	64	396		254	262	64	396		260	211	56	346.5	-70	19	-49.5	6	-51	-49.5	1.40054	80.2448		14.0502
20	237	124	59	365.062		328	102	48	297		293	81	52	321.75	56	-43	-43.3125	-35	-21	24.75	2.1394	122.579	107.952	13.253	7.63749	20.4371
	293	124	59	365.062		328	102	48	297		293	81	52	321.75	0	-43	-43.3125	-35	-21	24.75	1.62883	93.3252		9.76521
21	55	186	13	80.4375		138	232	8	49.5		92	263	11	68.0625	37	77	-12.375	-46	31	18.5625	1.4805	84.8266	111.731	13.8112	9.35907	24.3201
	22	251	18	111.375		138	232	8	49.5		92	263	11	68.0625	70	12	-43.3125	-46	31	18.5625	2.41965	138.636		13.3098
22	137	230	9	55.6875		236	218	20	123.75		218	179	16	99	81	-51	43.3125	-18	-39	-24.75	1.67485	95.962	78.5889	16.8099	7.93181	24.8731
	177	246	16	99		236	218	20	123.75		218	179	16	99	41	-67	0	-18	-39	-24.75	1.06842	61.2159		12.5679
23	246	358	14	86.625		216	321	20	123.75		199	369	18	111.375	-47	11	24.75	-17	48	-12.375	1.20352	68.9568	69.2056	8.67926	8.38458	16.7499
	249	369	19	117.562		216	321	20	123.75		199	369	18	111.375	-50	0	-6.1875	-17	48	-12.375	1.21221	69.4545		8.06102
24	171	124	39	241.312		124	85	23	142.312		141	85	34	210.375	-30	-39	-30.9375	17	0	68.0625	2.26725	129.904	142.197	9.29947	11.2245	22.2383
	192	83	44	272.25		124	85	23	142.312		141	85	34	210.375	-51	2	-61.875	17	0	68.0625	2.69635	154.49		12.8335
25	249	188	31	191.812		222	214	43	266.062		249	180	41	253.688	0	-8	61.875	27	-34	-12.375	1.74699	100.095	114.33	9.9824	7.22332	16.606
	268	171	34	210.375		222	214	43	266.062		249	180	41	253.688	-19	9	43.3125	27	-34	-12.375	2.24388	128.565		7.70325
26	279	289	28	173.25		234	345	29	179.438		262	313	34	210.375	-17	24	37.125	28	-32	30.9375	1.60913	92.1963	92.1963	7.5781	8.41352	15.7131
	279	289	28	173.25		234	345	29	179.438		262	313	34	210.375	-17	24	37.125	28	-32	30.9375	1.60913	92.1963		7.5781
27	93	277	44	272.25		107	356	37	228.938		155	318	46	284.625	62	41	12.375	48	-38	55.6875	1.22612	70.2518	94.6602	12.0566	13.2415	24.6532
	140	249	49	303.188		107	356	37	228.938		155	318	46	284.625	15	69	-18.5625	48	-38	55.6875	2.07814	119.069		11.6817
28	210	104	10	61.875		155	104	10	61.875		186	145	10	61.875	-24	41	0	31	41	0	1.17698	67.4361	100.178	7.60126	8.22406	15.804
	235	150	10	61.875		155	104	10	61.875		186	145	10	61.875	-49	-5	0	31	41	0	2.31988	132.919		7.88071
29	141	330	25	154.688		224	330	25	154.688		178	298	25	154.688	37	-32	0	-46	-32	0	1.82073	104.32	98.1567	7.82693	8.96571	18.5289
	141	347	20	123.75		224	330	25	154.688		178	298	25	154.688	37	-49	30.9375	-46	-32	0	1.60558	91.9932		11.0007
30	353	320	28	173.25		275	212	32	198		314	290	31	191.812	-39	-30	18.5625	39	78	-6.1875	2.61548	149.856	159.712	8.41418	13.9881	26.0111
	353	383	27	167.062		275	212	32	198		314	290	31	191.812	-39	-93	24.75	39	78	-6.1875	2.9595	169.567		16.6143
31	66	111	36	222.75		100	202	36	222.75		78	153	30	185.625	12	42	-37.125	-22	-49	-37.125	1.82568	104.604	80.4508	9.17215	10.447	20.7249
	99	145	41	253.688		100	202	36	222.75		78	153	30	185.625	-21	8	-68.0625	-22	-49	-37.125	0.982584	56.2979		11.4682
32	235	376	37	228.938		199	318	52	321.75		213	354	46	284.625	-22	-22	55.6875	14	36	-37.125	2.75663	157.944	145.144	10.2063	8.57198	18.535
	221	350	37	228.938		199	318	52	321.75		213	354	46	284.625	-8	4	55.6875	14	36	-37.125	2.30986	132.345		9.0242
33	125	205	44	272.25		77	256	55	340.312		117	248	49	303.188	-8	43	30.9375	40	-8	-37.125	2.23115	127.836	121.963	8.57177	8.82508	15.4173
	107	233	44	272.25		77	256	55	340.312		117	248	49	303.188	10	15	30.9375	40	-8	-37.125	2.02615	116.09		5.72909
34	175	164	17	105.188		163	122	19	117.562		141	168	20	123.75	-34	4	18.5625	-22	46	6.1875	1.02001	58.4425	45.1159	6.2309	8.21828	14.5505
	175	143	17	105.188		163	122	19	117.562		141	168	20	123.75	-34	25	18.5625	-22	46	6.1875	0.554828	31.7893		7.37662
35	88	345	28	173.25		132	264	29	179.438		109	293	25	154.688	21	-52	-18.5625	-23	29	-24.75	2.19234	125.612	125.717	9.45161	7.12416	17.3235
	64	326	28	173.25		132	264	29	179.438		109	293	25	154.688	45	-33	-18.5625	-23	29	-24.75	2.19602	125.823		9.40953
36	162	40	31	191.812		177	124	40	247.5		214	95	31	191.812	52	55	0	37	-29	-55.6875	1.51112	86.5806	63.163	12.1104	11.6604	21.2422
	167	109	33	204.188		177	124	40	247.5		214	95	31	191.812	47	-14	-12.375	37	-29	-55.6875	0.693689	39.7454		8.09249
37	154	417	36	222.75		223	389	39	241.312		197	359	37	228.938	43	-58	6.1875	-26	-30	-12.375	1.38879	79.5717	100.543	11.5945	6.65327	18.1985
	141	364	38	235.125		223	389	39	241.312		197	359	37	228.938	56	-5	-6.1875	-26	-30	-12.375	2.12082	121.514		9.04996
38	89	112	44	272.25		63	191	35	216.562		86	153	37	228.938	-3	41	-43.3125	23	-38	12.375	2.47437	141.771	127.817	9.55452	7.37761	18.1075
	60	122	45	278.438		63	191	35	216.562		86	153	37	228.938	26	31	-49.5	23	-38	12.375	1.98728	113.863		10.2291
39	34	337	46	284.625		94	337	43	266.062		69	305	49	303.188	35	-32	18.5625	-25	-32	37.125	1.26703	72.5955	68.1067	8.14833	8.80329	19.8293
	42	380	48	297		94	337	43	266.062		69	305	49	303.188	27	-75	6.1875	-25	-32	37.125	1.11034	63.618		12.7923
40	216	148	16	99		321	171	21	129.938		277	153	17	105.188	61	5	6.1875	-44	-18	-24.75	2.66335	152.599	136.392	9.84265	8.57541	19.5868
	216	157	22	136.125		321	171	21	129.938		277	153	17	105.188	61	-4	-30.9375	-44	-18	-24.75	2.09762	120.185		10.9622
41	116	257	31	191.812		131	205	17	105.188		131	233	24	148.5	15	-24	-43.3125	0	28	43.3125	2.83994	162.717	152.487	8.27832	8.25199	16.2196
	153	237	31	191.812		131	205	17	105.188		131	233	24	148.5	-22	-4	-43.3125	0	28	43.3125	2.48286	142.258		7.79903
42	332	98	26	160.875		274	42	34	210.375		311	72	34	210.375	-21	-26	49.5	37	30	0	2.1499	123.18	135.264	9.55623	7.62144	20.0529
	383	91	29	179.438		274	42	34	210.375		311	72	34	210.375	-72	-19	30.9375	37	30	0	2.57171	147.348		12.9017
43	135	77	28	173.25		73	162	17	105.188		87	130	22	136.125	-48	53	-37.125	14	-32	30.9375	2.78027	159.297	163.969	12.8909	7.46555	21.4349
	111	71	28	173.25		73	162	17	105.188		87	130	22	136.125	-24	59	-37.125	14	-32	30.9375	2.94332	168.64		11.7959
44	334	208	37	228.938		245	190	35	216.562		269	213	39	241.312	-65	5	12.375	24	23	24.75	1.99772	114.461	94.6973	10.617	6.63096	18.3687
	310	180	33	204.188		245	190	35	216.562		269	213	39	241.312	-41	33	37.125	24	23	24.75	1.30784	74.9335		10.3051
45	117	259	31	191.812		93	230	39	241.312		113	256	43	266.062	-4	-3	74.25	20	26	24.75	0.989298	56.6826	60.8781	11.9069	6.57474	21.3608
	151	241	31	191.812		93	230	39	241.312		113	256	43	266.062	-38	15	74.25	20	26	24.75	1.13575	65.0736		13.5595
46	257	174	6	37.125		243	174	16	99		256	215	14	86.625	-1	41	49.5	13	41	-12.375	1.19518	68.4788	58.5925	10.2852	7.16103	17.8926
	278	162	12	74.25		243	174	16	99		256	215	14	86.625	-22	53	12.375	13	41	-12.375	0.850083	48.7062		9.39261
47	84	274	18	111.375		162	230	16	99		143	254	19	117.562	59	-20	6.1875	-19	24	18.5625	2.29577	131.538	134.719	10.0167	5.72784	17.1585
	98	254	26	160.875		162	230	16	99		143	254	19	117.562	45	0	-43.3125	-19	24	18.5625	2.4068	137.899		9.99324
48	164	328	38	235.125		208	337	27	167.062		226	328	33	204.188	62	0	-30.9375	18	-9	37.125	1.58192	90.6375	92.4722	11.0864	6.7566	19.6499
	164	306	38	235.125		208	337	27	167.062		226	328	33	204.188	62	22	-30.9375	18	-9	37.125	1.64597	94.307		11.6318
49	105	271	34	210.375		67	215	33	204.188		64	231	37	228.938	-41	-40	18.5625	-3	16	24.75	1.60308	91.8498	89.9812	9.63403	4.73979	16.2671
	124	248	36	222.75		67	215	33	204.188		64	231	37	228.938	-60	-17	6.1875	-3	16	24.75	1.53786	88.1127		10.0269

## Sheet: Table B
Follicle num./ Nucleus num.	Coordinates for 3R point					Coordinates for X-chr. point					Coordinates for nucleus center point				Coordinates for vector "center-3R point"			Coordinates for vector "center-X-chr. point"			Angle between vectors, radian	Angle between vectors,degrees	Average angle for 3R homologues, degrees	Length of vector "center-3R point", mcm	Length of vector "center-X-chr. point", mcm	Average diameter of nucleus, mcm
	X	Y	Z	Z with correction		X	Y	Z	Z with correction		X	Y	Z	Z with correction	X	Y	Z	X	Y	Z
1	197	79	8	49.5		203	264	19	117.562		213	161	17	105.188	16	82	55.6875	10	-103	-12.375	2.60155	149.058	144.978	16.0647	16.6755	32.5433
	158	79	14	86.625		203	264	19	117.562		213	161	17	105.188	55	82	18.5625	10	-103	-12.375	2.45915	140.899		16.0747
2	368	51	28	173.25		385	171	22	136.125		341	119	25	154.688	-27	68	-18.5625	-44	-52	18.5625	2.10047	120.348	130.619	12.0772	11.2962	25.31
	335	28	25	154.688		385	171	22	136.125		341	119	25	154.688	6	91	0	-44	-52	18.5625	2.45899	140.89		14.5916
3	224	361	19	117.562		333	299	20	123.75		293	381	32	198	69	20	80.4375	-40	82	74.25	1.1783	67.5114	89.6298	17.2557	18.821	33.5516
	257	450	25	154.688		333	299	20	123.75		293	381	32	198	36	-69	43.3125	-40	82	74.25	1.95037	111.748		14.2508
4	186	165	47	290.812		217	135	52	321.75		249	145	51	315.562	63	-20	24.75	32	10	-6.1875	0.80784	46.2858	60.3702	11.2928	5.45477	19.117
	206	203	48	297		217	135	52	321.75		249	145	51	315.562	43	-58	18.5625	32	10	-6.1875	1.29948	74.4545		11.9279
5	390	167	40	247.5		375	214	52	321.75		372	188	47	290.812	-18	21	43.3125	-3	-26	-30.9375	2.64603	151.606	138.16	8.22246	6.48371	14.5194
	403	182	42	259.875		375	214	52	321.75		372	188	47	290.812	-31	6	30.9375	-3	-26	-30.9375	2.17666	124.714		7.07288
6	107	308	46	284.625		126	259	33	204.188		117	264	40	247.5	10	-44	-37.125	-9	5	43.3125	2.39987	137.502	123.156	9.34907	7.1231	22.5144
	171	350	46	284.625		126	259	33	204.188		117	264	40	247.5	-54	-86	-37.125	-9	5	43.3125	1.89908	108.809		17.2994
7	320	290	47	290.812		303	329	40	247.5		315	332	41	253.688	-5	42	-37.125	12	3	6.1875	1.78271	102.142	80.0583	9.00455	2.21289	13.8132
	266	319	46	284.625		303	329	40	247.5		315	332	41	253.688	49	13	-30.9375	12	3	6.1875	1.01186	57.9752		9.50234
8	297	170	9	55.6875		310	398	22	136.125		310	291	16	99	13	121	43.3125	0	-107	-37.125	3.04031	174.197	124.589	20.6679	18.1212	33.134
	247	314	14	86.625		310	398	22	136.125		310	291	16	99	63	-23	12.375	0	-107	-37.125	1.30867	74.9813		10.9119
9	80	13	39	241.312		169	60	19	117.562		133	96	28	173.25	53	83	-68.0625	-36	36	55.6875	1.87555	107.461	129.706	19.1536	12.0724	24.269
	130	105	33	204.188		169	60	19	117.562		133	96	28	173.25	3	-9	-30.9375	-36	36	55.6875	2.65205	151.951		5.1775
10	189	111	31	191.812		225	75	34	210.375		278	123	32	198	89	12	6.1875	53	48	-12.375	0.645931	37.0091	47.5	14.4029	11.6109	25.0339
	209	143	33	204.188		225	75	34	210.375		278	123	32	198	69	-20	-6.1875	53	48	-12.375	1.01213	57.9908		11.537
11	533	282	11	68.0625		531	337	10	61.875		559	293	6	37.125	26	11	-30.9375	28	-44	-24.75	1.13998	65.316	40.4799	6.70117	9.23654	18.5668
	510	335	12	74.25		531	337	10	61.875		559	293	6	37.125	49	-42	-37.125	28	-44	-24.75	0.273034	15.6437		11.9125
12	458	93	11	68.0625		460	168	7	43.3125		428	127	8	49.5	-30	34	-18.5625	-32	-41	6.1875	1.78634	102.35	94.3101	7.83929	8.38022	17.2626
	478	93	8	49.5		460	168	7	43.3125		428	127	8	49.5	-50	34	0	-32	-41	6.1875	1.5057	86.2704		9.67438
13	569	476	11	68.0625		471	407	18	111.375		528	528	14	86.625	-41	52	18.5625	57	121	-24.75	1.18783	68.0576	53.0017	11.0035	21.7639	30.1781
	545	452	15	92.8125		471	407	18	111.375		528	528	14	86.625	-17	76	-6.1875	57	121	-24.75	0.662277	37.9457		12.4998
14	423	404	12	74.25		423	356	10	61.875		386	378	15	92.8125	-37	-26	18.5625	-37	22	30.9375	1.01316	58.05	66.7557	7.82131	8.4817	18.2853
	427	431	12	74.25		423	356	10	61.875		386	378	15	92.8125	-41	-53	18.5625	-37	22	30.9375	1.31705	75.4614		11.125
15	97	140	21	129.938		152	201	25	154.688		200	201	21	129.938	103	61	0	48	0	-24.75	0.700142	40.1152	31.1153	19.1533	8.64083	33.2022
	63	201	23	142.312		152	201	25	154.688		200	201	21	129.938	137	0	-12.375	48	0	-24.75	0.385985	22.1153		22.0092
16	395	427	29	179.438		201	458	35	216.562		247	458	35	216.562	-148	31	37.125	46	0	0	2.82574	161.903	155.899	24.9124	7.36	37.7903
	379	388	30	185.625		201	458	35	216.562		247	458	35	216.562	-132	70	30.9375	46	0	0	2.61617	149.895		24.413
17	277	457	23	142.312		253	345	6	37.125		234	357	17	105.188	-43	-100	-37.125	-19	12	68.0625	1.93155	110.67	98.6946	18.4016	11.4682	30.9498
	253	457	14	86.625		253	345	6	37.125		234	357	17	105.188	-19	-100	18.5625	-19	12	68.0625	1.51354	86.7193		16.5548
18	292	208	16	99		261	117	19	117.562		267	159	22	136.125	-25	-49	37.125	6	42	18.5625	2.08772	119.618	107.137	10.6183	7.40951	17.4188
	316	162	20	123.75		261	117	19	117.562		267	159	22	136.125	-49	-3	12.375	6	42	18.5625	1.65205	94.6554		8.1004
19	343	220	20	123.75		343	293	25	154.688		363	283	20	123.75	20	63	0	20	-10	-30.9375	1.66208	95.2301	77.9335	10.5757	6.10758	17.4885
	334	241	25	154.688		343	293	25	154.688		363	283	20	123.75	29	42	-30.9375	20	-10	-30.9375	1.05831	60.6369		9.54937
20	109	177	23	142.312		167	137	41	253.688		107	137	36	222.75	-2	-40	80.4375	-60	0	-30.9375	1.97194	112.984	84.4008	14.377	10.801	27.7056
	143	215	45	278.438		167	137	41	253.688		107	137	36	222.75	-36	-78	-55.6875	-60	0	-30.9375	0.974208	55.818		16.3804
21	327	323	36	222.75		327	328	36	222.75		363	328	43	266.062	36	5	43.3125	36	0	43.3125	0.0885458	5.0733	37.8589	9.04668	9.01124	18.736
	323	376	44	272.25		327	328	36	222.75		363	328	43	266.062	40	-48	-6.1875	36	0	43.3125	1.23298	70.6445		10.046
22	331	173	42	259.875		265	101	51	315.562		303	163	53	327.938	-28	-10	68.0625	38	62	12.375	1.72504	98.8377	111.427	11.8837	11.8023	25.8295
	336	219	42	259.875		265	101	51	315.562		303	163	53	327.938	-33	-56	68.0625	38	62	12.375	2.1645	124.017		15.0583
23	170	364	62	383.625		298	306	63	389.812		218	315	59	365.062	48	-49	-18.5625	-80	9	-24.75	2.26339	129.683	109.857	11.3696	13.4757	27.0069
	223	411	62	383.625		298	306	63	389.812		218	315	59	365.062	-5	-96	-18.5625	-80	9	-24.75	1.57135	90.0318		15.6649
24	177	200	5	30.9375		216	282	6	37.125		221	222	11	68.0625	44	22	37.125	5	-60	30.9375	1.55916	89.3331	108.392	9.86081	10.8306	22.1832
	177	158	9	55.6875		216	282	6	37.125		221	222	11	68.0625	44	64	12.375	5	-60	30.9375	2.22442	127.45		12.5833
25	126	429	16	99		49	386	12	74.25		81	338	19	117.562	-45	-91	18.5625	32	-48	43.3125	1.04571	59.9148	79.5233	16.5123	11.5422	27.2369
	126	388	26	160.875		49	386	12	74.25		81	338	19	117.562	-45	-50	-43.3125	32	-48	43.3125	1.73018	99.1318		12.801
26	221	374	28	173.25		303	391	20	123.75		263	405	23	142.312	42	31	-30.9375	-40	14	18.5625	2.27624	130.419	125.524	9.70889	7.4026	18.1526
	252	398	33	204.188		303	391	20	123.75		263	405	23	142.312	11	7	-61.875	-40	14	18.5625	2.10539	120.63		10.1174
27	286	247	24	148.5		322	152	34	210.375		323	190	29	179.438	37	-57	30.9375	1	38	-30.9375	2.57421	147.492	76.8209	11.9467	7.84184	17.9449
	325	158	34	210.375		322	152	34	210.375		323	190	29	179.438	-2	32	-30.9375	1	38	-30.9375	0.107343	6.1503		7.12877
28	188	28	31	191.812		281	75	47	290.812		222	113	38	235.125	34	85	43.3125	-59	38	-55.6875	1.7021	97.5234	96.8693	16.2043	14.3342	31.6082
	136	88	47	290.812		281	75	47	290.812		222	113	38	235.125	86	25	-55.6875	-59	38	-55.6875	1.67927	96.2153		16.8738
29	372	286	48	297		322	348	42	259.875		339	290	49	303.188	-33	4	6.1875	17	-58	43.3125	1.78116	102.053	85.448	5.41	11.8971	20.5565
	360	363	55	340.312		322	348	42	259.875		339	290	49	303.188	-21	-73	-37.125	17	-58	43.3125	1.20154	68.843		13.5276
30	127	446	56	346.5		127	318	48	297		180	404	48	297	53	-42	-49.5	53	86	0	1.66579	95.4427	77.0846	13.4088	16.1632	30.5925
	144	364	62	383.625		127	318	48	297		180	404	48	297	36	40	-86.625	53	86	0	1.02497	58.7265		16.3168
31	60	252	10	61.875		106	182	10	61.875		96	289	12	74.25	36	37	12.375	-10	107	12.375	0.858757	49.2032	103.967	8.49379	17.3082	27.7231
	60	380	10	61.875		106	182	10	61.875		96	289	12	74.25	36	-91	12.375	-10	107	12.375	2.77037	158.731		15.7826
32	208	228	8	49.5		198	167	8	49.5		226	149	11	68.0625	18	-79	18.5625	28	-18	18.5625	0.77173	44.2168	54.9755	13.2998	6.09801	20.9619
	228	224	12	74.25		198	167	8	49.5		226	149	11	68.0625	-2	-75	-6.1875	28	-18	18.5625	1.14728	65.7341		12.045
33	247	344	13	80.4375		249	346	13	80.4375		245	339	10	61.875	-2	-5	-18.5625	-4	-7	-18.5625	0.135514	7.76436	46.801	3.09246	3.23804	11.4505
	280	284	13	80.4375		249	346	13	80.4375		245	339	10	61.875	-35	55	-18.5625	-4	-7	-18.5625	1.49815	85.8377		10.8453
34	229	302	23	142.312		173	277	32	198		201	317	27	167.062	-28	15	24.75	28	40	-30.9375	1.99107	114.08	92.5883	6.44298	9.2484	17.4133
	232	260	26	160.875		173	277	32	198		201	317	27	167.062	-31	57	6.1875	28	40	-30.9375	1.24087	71.0965		10.4286
35	274	196	19	117.562		264	139	28	173.25		287	160	25	154.688	13	-36	37.125	23	21	-18.5625	2.20537	126.359	121.996	8.53156	5.80111	13.5395
	288	156	19	117.562		264	139	28	173.25		287	160	25	154.688	-1	4	37.125	23	21	-18.5625	2.05308	117.633		5.97652
36	105	55	20	123.75		189	93	30	185.625		137	138	30	185.625	32	83	61.875	-52	45	0	1.28916	73.8634	84.2942	17.3373	11.0028	26.9715
	95	99	22	136.125		189	93	30	185.625		137	138	30	185.625	42	39	49.5	-52	45	0	1.65326	94.7251		12.117
37	144	351	20	123.75		98	472	26	160.875		88	429	25	154.688	-56	78	30.9375	-10	-43	-6.1875	2.29674	131.593	69.5767	16.1411	7.13264	18.9875
	99	459	26	160.875		98	472	26	160.875		88	429	25	154.688	-11	-30	-6.1875	-10	-43	-6.1875	0.131947	7.55999		5.20747
38	292	265	10	61.875		373	226	11	68.0625		328	262	12	74.25	36	-3	12.375	-45	36	6.1875	2.41308	138.26	138.315	6.1097	9.27349	17.0809
	269	261	16	99		373	226	11	68.0625		328	262	12	74.25	59	1	-24.75	-45	36	6.1875	2.41503	138.371		10.2382
39	307	451	7	43.3125		342	410	4	24.75		327	393	10	61.875	20	-58	18.5625	-15	-17	37.125	1.05505	60.45	47.9722	10.2557	6.96003	16.4741
	352	428	7	43.3125		342	410	4	24.75		327	393	10	61.875	-25	-35	18.5625	-15	-17	37.125	0.619496	35.4945		7.49539
40	97	502	16	99		168	322	20	123.75		159	399	17	105.188	62	-103	6.1875	-9	77	-18.5625	2.68282	153.714	108.537	19.2608	12.7545	24.4961
	174	393	21	129.938		168	322	20	123.75		159	399	17	105.188	-15	6	-24.75	-9	77	-18.5625	1.10584	63.3601		4.72897
41	263	98	15	92.8125		198	82	31	191.812		245	100	23	142.312	-18	2	49.5	47	18	-49.5	2.63874	151.189	120.725	8.43346	11.2947	20.3626
	206	152	20	123.75		198	82	31	191.812		245	100	23	142.312	39	-52	18.5625	47	18	-49.5	1.57537	90.2623		10.8158
42	371	343	29	179.438		303	310	36	222.75		289	354	27	167.062	-82	11	-12.375	-14	44	-55.6875	1.17715	67.4459	38.1949	13.3848	11.5744	24.3573
	298	302	35	216.562		303	310	36	222.75		289	354	27	167.062	-9	52	-49.5	-14	44	-55.6875	0.156101	8.94392		11.5768
43	201	231	44	272.25		123	103	45	278.438		198	150	42	259.875	-3	-81	-12.375	75	47	-18.5625	2.1092	120.848	129.838	13.1192	14.4697	26.2361
	263	165	47	290.812		123	103	45	278.438		198	150	42	259.875	-65	-15	-30.9375	75	47	-18.5625	2.42301	138.828		11.7653
44	406	222	6	37.125		282	351	8	49.5		362	309	7	43.3125	-44	87	6.1875	80	-42	-6.1875	2.52385	144.606	124.325	15.6304	14.4906	28.3956
	346	235	10	61.875		282	351	8	49.5		362	309	7	43.3125	16	74	-18.5625	80	-42	-6.1875	1.8159	104.044		12.4724
45	479	396	4	24.75		431	372	6	37.125		429	390	8	49.5	-50	-6	24.75	-2	18	12.375	1.32601	75.975	111.332	8.97793	3.50959	18.3717
	396	478	9	55.6875		431	372	6	37.125		429	390	8	49.5	33	-88	-6.1875	-2	18	12.375	2.56022	146.69		15.07
46	323	479	16	99		168	474	8	49.5		208	484	7	43.3125	-115	5	-55.6875	40	10	-6.1875	2.47968	142.075	111.129	20.4594	6.67084	29.1812
	219	412	19	117.562		168	474	8	49.5		208	484	7	43.3125	-11	72	-74.25	40	10	-6.1875	1.39945	80.1824		16.6416
47	384	137	14	86.625		609	82	10	61.875		492	108	12	74.25	108	-29	-12.375	-117	26	12.375	3.09756	177.477	164.884	18.0013	19.2786	39.5614
	362	74	17	105.188		609	82	10	61.875		492	108	12	74.25	130	34	-30.9375	-117	26	12.375	2.65796	152.29		22.0621
48	319	486	15	92.8125		228	414	21	129.938		234	464	17	105.188	-85	-22	12.375	6	50	-24.75	1.96617	112.653	98.3236	14.187	8.97793	23.3175
	305	456	20	123.75		228	414	21	129.938		234	464	17	105.188	-71	8	-18.5625	6	50	-24.75	1.46597	83.9939		11.8114
49	241	220	20	123.75		203	329	13	80.4375		167	285	17	105.188	-74	65	-18.5625	-36	-44	24.75	1.67646	96.054	83.5003	16.0364	9.92073	28.6001
	268	265	21	129.938		203	329	13	80.4375		167	285	17	105.188	-101	20	-24.75	-36	-44	24.75	1.23825	70.9466		16.9431
50	381	207	27	167.062		389	261	27	167.062		332	244	27	167.062	-49	37	0	-57	-17	0	0.936605	53.6635	41.3653	9.82405	9.51697	19.3056
	374	287	27	167.062		389	261	27	167.062		332	244	27	167.062	-42	-43	0	-57	-17	0	0.507316	29.0671		9.61732
51	221	312	7	43.3125		241	133	13	80.4375		270	217	11	68.0625	49	-95	24.75	29	84	-12.375	2.34253	134.217	139.552	17.5553	14.3556	35.7545
	232	346	8	49.5		241	133	13	80.4375		270	217	11	68.0625	38	-129	18.5625	29	84	-12.375	2.52875	144.887		21.7209
52	343	352	8	49.5		364	435	4	24.75		321	411	7	43.3125	-22	59	-6.1875	-43	-24	18.5625	1.74736	100.116	89.1574	10.1234	8.42027	18.5211
	363	376	10	61.875		364	435	4	24.75		321	411	7	43.3125	-42	35	-18.5625	-43	-24	18.5625	1.36482	78.1986		9.23793
53	518	285	11	68.0625		551	341	9	55.6875		485	324	9	55.6875	-33	39	-12.375	-66	-17	0	1.13417	64.9834	98.6562	8.41049	10.9047	20.3746
	432	340	16	99		551	341	9	55.6875		485	324	9	55.6875	53	-16	-43.3125	-66	-17	0	2.30958	132.329		11.2467
54	521	52	9	55.6875		326	123	20	123.75		429	129	15	92.8125	-92	77	37.125	103	6	-30.9375	2.42079	138.701	133.529	20.0934	17.2341	33.1592
	479	71	13	80.4375		326	123	20	123.75		429	129	15	92.8125	-50	58	12.375	103	6	-30.9375	2.24023	128.356		12.4112
55	173	503	5	30.9375		252	468	18	111.375		166	464	11	68.0625	-7	-39	37.125	-86	-4	-43.3125	1.73395	99.3479	86.2795	8.68767	15.4199	20.5549
	191	487	7	43.3125		252	468	18	111.375		166	464	11	68.0625	-25	-23	24.75	-86	-4	-43.3125	1.27777	73.2111		6.72488
56	529	51	10	61.875		329	118	19	117.562		423	137	16	99	-106	86	37.125	94	19	-18.5625	2.28197	130.747	126.332	22.6332	15.629	29.9748
	448	109	13	80.4375		329	118	19	117.562		423	137	16	99	-25	28	18.5625	94	19	-18.5625	2.12785	121.917		6.7001
57	173	323	28	173.25		106	340	19	117.562		181	265	23	142.312	8	-58	-30.9375	75	-75	24.75	0.951881	54.5387	76.9057	10.5952	17.4265	24.2849
	201	287	30	185.625		106	340	19	117.562		181	265	23	142.312	-20	-22	-43.3125	75	-75	24.75	1.73263	99.2726		8.40567
58	234	216	3	18.5625		246	279	5	30.9375		234	245	11	68.0625	0	29	49.5	-12	-34	37.125	1.27985	73.3298	76.3396	9.17911	8.28031	18.1935
	212	216	3	18.5625		246	279	5	30.9375		234	245	11	68.0625	22	29	49.5	-12	-34	37.125	1.38491	79.3494		9.83089
59	456	204	16	99		410	246	11	68.0625		427	246	17	105.188	-29	42	6.1875	17	0	37.125	1.69655	97.2049	126.09	8.22606	6.53315	15.6263
	464	232	23	142.312		410	246	11	68.0625		427	246	17	105.188	-37	14	-37.125	17	0	37.125	2.70483	154.975		8.6803
60	101	171	36	222.75		101	159	16	99		101	178	27	167.062	0	7	-55.6875	0	19	68.0625	2.74432	157.238	123.848	8.98012	11.3064	23.07
	101	92	31	191.812		101	159	16	99		101	178	27	167.062	0	86	-24.75	0	19	68.0625	1.57879	90.458		14.3185
61	407	24	21	129.938		457	126	17	105.188		352	85	23	142.312	-55	61	12.375	-105	-41	37.125	1.18236	67.7443	100.728	13.2898	18.9883	27.6487
	335	36	27	167.062		457	126	17	105.188		352	85	23	142.312	17	49	-24.75	-105	-41	37.125	2.3337	133.711		9.19487
62	235	349	36	222.75		251	252	39	241.312		265	283	34	210.375	30	-66	-12.375	14	31	-30.9375	1.94724	111.569	112.212	11.7675	7.35675	20.7581
	283	349	39	241.312		251	252	39	241.312		265	283	34	210.375	-18	-66	-30.9375	14	31	-30.9375	1.9697	112.856		12.0129
63	510	234	37	228.938		461	251	45	278.438		426	239	42	259.875	-84	5	30.9375	-35	-12	-18.5625	0.900436	51.5912	37.1765	14.3449	6.62324	21.5177
	495	253	43	266.062		461	251	45	278.438		426	239	42	259.875	-69	-14	-6.1875	-35	-12	-18.5625	0.397268	22.7618		11.3084
64	311	87	39	241.312		225	169	56	346.5		262	127	45	278.438	-49	40	37.125	37	-42	-68.0625	2.76904	158.654	135.612	11.735	14.0995	24.2546
	311	87	48	297		225	169	56	346.5		262	127	45	278.438	-49	40	-18.5625	37	-42	-68.0625	1.96472	112.57		10.5473
65	281	259	3	18.5625		307	177	12	74.25		291	207	7	43.3125	10	-52	24.75	-16	30	-30.9375	2.75211	157.684	151.428	9.35222	7.35501	18.8012
	243	259	5	30.9375		307	177	12	74.25		291	207	7	43.3125	48	-52	12.375	-16	30	-30.9375	2.53371	145.171		11.4946
66	158	140	27	167.062		248	94	22	136.125		152	128	17	105.188	-6	-12	-61.875	-96	34	-30.9375	1.25667	72.0016	84.6573	10.1301	17.0301	25.4424
	122	127	27	167.062		248	94	22	136.125		152	128	17	105.188	30	1	-61.875	-96	34	-30.9375	1.69843	97.3129		11.0034
67	367	177	22	136.125		458	102	10	61.875		458	80	20	123.75	91	-97	-12.375	0	-22	61.875	1.41417	81.0261	86.8621	21.3725	10.5072	32.7976
	358	117	23	142.312		458	102	10	61.875		458	80	20	123.75	100	-37	-18.5625	0	-22	61.875	1.61789	92.698		17.3167
68	446	293	6	37.125		457	260	10	61.875		397	274	12	74.25	-49	-19	37.125	-60	14	12.375	0.684217	39.2028	30.8567	10.2952	10.0548	23.4212
	468	228	6	37.125		457	260	10	61.875		397	274	12	74.25	-71	46	37.125	-60	14	12.375	0.392884	22.5106		14.7818
69	215	346	12	74.25		131	348	19	117.562		151	306	17	105.188	-64	-40	30.9375	20	-42	-12.375	1.56643	89.7498	103.885	13.0507	7.70187	23.0844
	232	307	12	74.25		131	348	19	117.562		151	306	17	105.188	-81	-1	30.9375	20	-42	-12.375	2.05983	118.019		13.8741
70	249	330	34	210.375		345	259	34	210.375		312	286	34	210.375	63	-44	0	-33	27	0	3.06552	175.642	154.014	12.295	6.82208	17.376
	284	298	39	241.312		345	259	34	210.375		312	286	34	210.375	28	-12	-30.9375	-33	27	0	2.31059	132.387		6.94689
71	284	175	35	216.562		234	161	49	303.188		217	179	41	253.688	-67	4	37.125	-17	18	-49.5	1.71896	98.4891	85.1615	12.2724	8.85546	27.3845
	333	135	39	241.312		234	161	49	303.188		217	179	41	253.688	-116	44	12.375	-17	18	-49.5	1.25374	71.8338		19.9488
72	196	395	11	68.0625		350	330	9	55.6875		284	305	8	49.5	88	-90	-18.5625	-66	-25	-6.1875	1.96272	112.456	121.529	20.3575	11.3355	34.9149
	170	363	11	68.0625		350	330	9	55.6875		284	305	8	49.5	114	-58	-18.5625	-66	-25	-6.1875	2.27943	130.602		20.6794
73	416	116	31	191.812		382	160	19	117.562		382	173	23	142.312	-34	57	-49.5	0	13	24.75	1.78151	102.073	123.617	13.2474	4.47303	17.2066
	391	168	31	191.812		382	160	19	117.562		382	173	23	142.312	-9	5	-49.5	0	13	24.75	2.53355	145.162		8.0895
74	347	439	20	123.75		404	326	28	173.25		363	363	25	154.688	16	-76	30.9375	-41	37	-18.5625	2.54971	146.088	129.935	13.3762	9.32207	22.3083
	386	425	23	142.312		404	326	28	173.25		363	363	25	154.688	-23	-62	12.375	-41	37	-18.5625	1.98588	113.783		10.7643
75	191	371	38	235.125		127	403	34	210.375		202	403	31	191.812	11	32	-43.3125	75	0	-18.5625	1.17711	67.4434	46.6082	8.79414	12.3621	22.1744
	141	378	37	228.938		127	403	34	210.375		202	403	31	191.812	61	25	-37.125	75	0	-18.5625	0.449822	25.7729		12.1054
76	134	294	55	340.312		120	286	57	352.688		120	231	42	259.875	-14	-63	-80.4375	0	-55	-92.8125	0.187622	10.7499	10.2822	16.5003	17.2616	32.9238
	104	284	55	340.312		120	286	57	352.688		120	231	42	259.875	16	-53	-80.4375	0	-55	-92.8125	0.171294	9.81441		15.6237
77	231	264	4	24.75		147	212	11	68.0625		196	233	11	68.0625	-35	-31	43.3125	49	21	0	2.34111	134.136	154.811	10.1974	8.52967	20.8723
	268	264	12	74.25		147	212	11	68.0625		196	233	11	68.0625	-72	-31	-6.1875	49	21	0	3.06281	175.486		12.5814
78	127	154	31	191.812		96	19	26	160.875		113	84	25	154.688	-14	-70	-37.125	17	65	-6.1875	2.56741	147.102	141.178	12.8741	10.7953	23.9917
	95	149	31	191.812		96	19	26	160.875		113	84	25	154.688	18	-65	-37.125	17	65	-6.1875	2.36063	135.254		12.3182
79	270	121	10	61.875		392	263	33	204.188		325	160	22	136.125	55	39	74.25	-67	-103	-68.0625	2.70319	154.881	144.649	16.0472	22.4744	34.1091
	326	133	10	61.875		392	263	33	204.188		325	160	22	136.125	-1	27	74.25	-67	-103	-68.0625	2.34602	134.417		12.6421
80	315	274	32	198		343	333	20	123.75		304	314	24	148.5	-11	40	-49.5	-39	-19	24.75	2.0742	118.843	121.332	10.3336	7.9913	20.8297
	297	315	37	228.938		343	333	20	123.75		304	314	24	148.5	7	-1	-80.4375	-39	-19	24.75	2.1611	123.822		12.9196
81	218	255	30	185.625		112	279	30	185.625		136	259	39	241.312	-82	4	55.6875	24	-20	55.6875	1.40377	80.4299	83.2478	15.8724	10.2163	25.8642
	192	223	32	198		112	279	30	185.625		136	259	39	241.312	-56	36	43.3125	24	-20	55.6875	1.50213	86.0656		12.7076
82	148	66	3	18.5625		96	111	9	55.6875		164	92	13	80.4375	16	26	61.875	68	-19	24.75	1.14644	65.6863	99.4907	11.0394	11.9707	23.9752
	219	38	9	55.6875		96	111	9	55.6875		164	92	13	80.4375	-55	54	24.75	68	-19	24.75	2.32644	133.295		12.9527
83	205	270	21	129.938		327	223	21	129.938		277	256	20	123.75	72	-14	-6.1875	-50	33	-6.1875	2.70838	155.179	131.315	11.7774	9.63631	20.7529
	243	247	28	173.25		327	223	21	129.938		277	256	20	123.75	34	9	-49.5	-50	33	-6.1875	1.87537	107.451		9.71564
84	53	274	25	154.688		98	264	36	222.75		98	242	28	173.25	45	-32	18.5625	0	-22	-49.5	1.63893	93.904	103.081	9.32069	8.66699	19.4775
	53	274	21	129.938		98	264	36	222.75		98	242	28	173.25	45	-32	43.3125	0	-22	-49.5	1.95929	112.259		11.2285
85	420	86	19	117.562		442	155	31	191.812		394	116	33	204.188	-26	30	86.625	-48	-39	12.375	1.37827	78.9689	75.2952	15.2462	10.0916	24.4578
	435	86	25	154.688		442	155	31	191.812		394	116	33	204.188	-41	30	49.5	-48	-39	12.375	1.25003	71.6215		11.349
86	99	240	55	340.312		64	158	49	303.188		146	148	45	278.438	47	-92	-61.875	82	-10	-24.75	0.918285	52.6138	58.2449	19.2676	13.7977	35.2883
	124	240	58	358.875		64	158	49	303.188		146	148	45	278.438	22	-92	-80.4375	82	-10	-24.75	1.11485	63.876		19.8672
87	234	314	36	222.75		198	336	53	327.938		198	313	45	278.438	-36	-1	55.6875	0	-23	-49.5	2.42669	139.039	139.039	10.6109	8.7332	19.97
	234	314	36	222.75		198	336	53	327.938		198	313	45	278.438	-36	-1	55.6875	0	-23	-49.5	2.42669	139.039		10.6109
88	339	386	1	6.1875		251	347	10	61.875		262	383	6	37.125	-77	-3	30.9375	11	36	-24.75	2.04876	117.385	109.471	13.2859	7.20811	20.4081
	313	362	1	6.1875		251	347	10	61.875		262	383	6	37.125	-51	21	30.9375	11	36	-24.75	1.77248	101.556		10.1182
89	213	49	14	86.625		362	161	6	37.125		265	161	12	74.25	52	112	-12.375	-97	0	37.125	2.01194	115.276	142.2	19.8562	16.6179	38.4644
	135	152	16	99		362	161	6	37.125		265	161	12	74.25	130	9	-24.75	-97	0	37.125	2.95177	169.124		21.2225
90	469	165	9	55.6875		448	81	11	68.0625		332	111	17	105.188	-137	-54	49.5	-116	30	37.125	0.597613	34.2407	27.6128	24.8568	20.0698	46.3192
	476	130	9	55.6875		448	81	11	68.0625		332	111	17	105.188	-144	-19	49.5	-116	30	37.125	0.366256	20.9849		24.5522
91	463	363	6	37.125		369	420	15	92.8125		409	331	9	55.6875	-54	-32	18.5625	40	-89	-37.125	1.57096	90.0095	103.623	10.4731	16.7039	25.9442
	482	327	8	49.5		369	420	15	92.8125		409	331	9	55.6875	-73	4	6.1875	40	-89	-37.125	2.04617	117.237		11.7393
92	232	474	13	80.4375		189	495	14	86.625		228	455	19	117.562	-4	-19	37.125	39	-40	30.9375	0.856557	49.0771	45.4932	6.70334	10.2176	16.0391
	231	487	14	86.625		189	495	14	86.625		228	455	19	117.562	-3	-32	30.9375	39	-40	30.9375	0.731456	41.9093		7.13774
93	69	382	28	173.25		33	364	18	111.375		99	335	23	142.312	30	-47	-30.9375	66	-29	30.9375	1.07361	61.5136	75.3136	10.2026	12.5517	20.9592
	69	302	28	173.25		33	364	18	111.375		99	335	23	142.312	30	33	-30.9375	66	-29	30.9375	1.55533	89.1136		8.68452
94	283	286	24	148.5		237	355	32	198		277	368	29	179.438	-6	82	30.9375	40	13	-18.5625	1.50843	86.4265	97.7004	14.0556	7.35577	25.037
	327	286	24	148.5		237	355	32	198		277	368	29	179.438	-50	82	30.9375	40	13	-18.5625	1.90196	108.974		16.1443
95	226	269	1	6.1875		125	180	8	49.5		170	253	17	105.188	-56	-16	99	45	73	55.6875	1.41477	81.0602	71.517	18.3777	16.36	29.848
	146	269	8	49.5		125	180	8	49.5		170	253	17	105.188	24	-16	55.6875	45	73	55.6875	1.08165	61.9739		10.0343
96	264	139	10	61.875		262	142	11	68.0625		255	126	16	99	-9	-13	37.125	-7	-16	30.9375	0.139874	8.01419	46.9604	6.45628	5.68423	13.8857
	211	106	12	74.25		262	142	11	68.0625		255	126	16	99	44	20	24.75	-7	-16	30.9375	1.49935	85.9066		8.68811
97	322	304	20	123.75		373	233	26	160.875		348	233	18	111.375	26	-71	-12.375	-25	0	-49.5	1.57961	90.5049	96.4221	12.2587	8.87279	20.9502
	293	264	20	123.75		373	233	26	160.875		348	233	18	111.375	55	-31	-12.375	-25	0	-49.5	1.78616	102.339		10.2938
98	187	91	28	173.25		145	91	38	235.125		285	123	41	253.688	98	32	80.4375	140	32	18.5625	0.540346	30.9596	30.7869	20.9216	23.1688	38.4038
	223	94	33	204.188		145	91	38	235.125		285	123	41	253.688	62	29	49.5	140	32	18.5625	0.534319	30.6142		13.5153
99	365	398	41	253.688		301	469	49	303.188		301	426	42	259.875	-64	28	6.1875	0	-43	-43.3125	1.92187	110.115	102.663	11.2209	9.76521	23.2081
	337	365	50	309.375		301	469	49	303.188		301	426	42	259.875	-36	61	-49.5	0	-43	-43.3125	1.66175	95.2113		13.8261
100	266	288	12	74.25		283	341	1	6.1875		331	314	8	49.5	65	26	-24.75	48	-27	43.3125	1.30909	75.0056	89.9524	11.8805	11.2102	22.8246
	295	273	15	92.8125		283	341	1	6.1875		331	314	8	49.5	36	41	-43.3125	48	-27	43.3125	1.83084	104.899		11.1461
101	372	176	4	24.75		385	164	19	117.562		340	178	15	92.8125	-32	2	68.0625	-45	14	-24.75	1.62489	93.0995	83.7653	12.0378	8.51699	22.3991
	399	186	6	37.125		385	164	19	117.562		340	178	15	92.8125	-59	-8	55.6875	-45	14	-24.75	1.29907	74.4311		13.0438
102	76	219	14	86.625		94	163	34	210.375		114	210	21	129.938	38	-9	43.3125	20	47	-80.4375	2.17283	124.494	110.096	9.33086	15.2456	23.5568
	50	219	18	111.375		94	163	34	210.375		114	210	21	129.938	64	-9	18.5625	20	47	-80.4375	1.67024	95.6978		10.7588
103	211	296	40	247.5		211	296	42	259.875		142	314	35	216.562	-69	18	-30.9375	-69	18	-43.3125	0.136493	7.82047	13.0172	12.437	13.3492	25.8315
	192	283	44	272.25		211	296	42	259.875		142	314	35	216.562	-50	31	-55.6875	-69	18	-43.3125	0.317891	18.2138		12.9611
104	313	266	30	185.625		425	308	40	247.5		402	254	36	222.75	89	-12	37.125	-23	-54	-24.75	1.9546	111.99	110.658	15.5482	10.1918	29.0753
	291	252	38	235.125		425	308	40	247.5		402	254	36	222.75	111	2	-12.375	-23	-54	-24.75	1.90808	109.325		17.8729
105	327	42	36	222.75		286	104	34	210.375		296	79	40	247.5	-31	37	24.75	10	-25	37.125	1.69823	97.3011	93.0732	8.67926	7.33782	18.6235
	366	73	36	222.75		286	104	34	210.375		296	79	40	247.5	-70	6	24.75	10	-25	37.125	1.55064	88.8453		11.9182
106	235	257	16	99		420	205	14	86.625		321	196	13	80.4375	86	-61	-18.5625	-99	-9	-6.1875	2.39823	137.408	128.695	17.1294	15.9361	30.6209
	274	230	22	136.125		420	205	14	86.625		321	196	13	80.4375	47	-34	-55.6875	-99	-9	-6.1875	2.09409	119.983		12.8659
107	163	70	14	86.625		168	112	25	154.688		177	66	25	154.688	14	-4	68.0625	9	-46	0	1.47563	84.5474	86.5458	11.1364	7.49955	19.0519
	133	59	18	111.375		168	112	25	154.688		177	66	25	154.688	44	7	43.3125	9	-46	0	1.54539	88.5441		9.94188
108	340	34	24	148.5		355	80	33	204.188		326	48	33	204.188	-14	14	55.6875	-29	-32	0	1.58725	90.9429	81.4841	9.45639	6.9097	17.0737
	368	34	27	167.062		355	80	33	204.188		326	48	33	204.188	-42	14	37.125	-29	-32	0	1.25708	72.0253		9.24444
109	419	300	28	173.25		402	252	34	210.375		354	252	32	198	-65	-48	24.75	-48	0	-12.375	0.834308	47.8023	34.077	13.5212	7.93113	21.2866
	419	247	31	191.812		402	252	34	210.375		354	252	32	198	-65	5	6.1875	-48	0	-12.375	0.355203	20.3516		10.4776
110	152	264	40	247.5		73	154	27	167.062		104	178	37	228.938	-48	-86	-18.5625	31	24	61.875	2.26567	129.814	125.556	16.0356	11.7199	26.089
	70	223	44	272.25		73	154	27	167.062		104	178	37	228.938	34	-45	-43.3125	31	24	61.875	2.11704	121.298		11.378
111	127	59	51	315.562		148	31	46	284.625		172	44	52	321.75	45	-15	6.1875	24	13	37.125	1.04059	59.6212	66.2945	7.65376	7.37263	14.0132
	141	27	54	334.125		148	31	46	284.625		172	44	52	321.75	31	17	-12.375	24	13	37.125	1.27353	72.9677		5.99336
112	340	117	52	321.75		338	123	52	321.75		286	109	52	321.75	-54	-8	0	-52	-14	0	0.115916	6.64152	56.4016	8.7343	8.61626	19.3378
	251	161	58	358.875		338	123	52	321.75		286	109	52	321.75	35	-52	-37.125	-52	-14	0	1.85287	106.162		11.6562
113	201	158	9	55.6875		393	209	15	92.8125		342	155	13	80.4375	141	-3	24.75	-51	-54	-12.375	2.319	132.869	150.807	22.9099	12.0481	33.4883
	268	100	9	55.6875		393	209	15	92.8125		342	155	13	80.4375	74	55	24.75	-51	-54	-12.375	2.94514	168.744		15.2744
114	301	218	15	92.8125		205	218	7	43.3125		259	218	19	117.562	-42	0	24.75	54	0	74.25	1.66709	95.5171	95.7457	7.8	14.6896	24.9248
	301	299	16	99		205	218	7	43.3125		259	218	19	117.562	-42	-81	18.5625	54	0	74.25	1.67507	95.9742		14.8977
115	194	95	26	160.875		198	95	39	241.312		198	95	28	173.25	4	0	12.375	0	0	-68.0625	2.82896	162.087	117.196	2.08087	10.89	15.1614
	147	67	31	191.812		198	95	39	241.312		198	95	28	173.25	51	28	-18.5625	0	0	-68.0625	1.26196	72.3048		9.77123
116	249	197	12	74.25		193	175	12	74.25		192	210	10	61.875	-57	13	-12.375	-1	35	-12.375	1.2664	72.5596	67.2039	9.56144	5.94189	18.085
	395	63	20	123.75		338	59	13	80.4375		348	117	18	111.375	-47	54	-12.375	10	58	30.9375	1.07946	61.8483		11.6241
117	329	94	27	167.062		395	156	13	80.4375		348	117	18	111.375	19	23	-55.6875	-47	-39	30.9375	2.51869	144.31	93.3841	10.108	10.954	27.5536
	346	300	11	68.0625		379	243	20	123.75		344	273	31	191.812	-2	-27	123.75	-35	30	68.0625	0.741026	42.4576		20.2683
118	324	281	11	68.0625		379	243	20	123.75		344	273	31	191.812	20	-8	123.75	-35	30	68.0625	0.760241	43.5586	75.6526	20.0977	13.1526	30.53
	215	295	26	160.875		133	367	23	142.312		166	331	18	111.375	-49	36	-49.5	33	-36	-30.9375	1.88053	107.747		12.5447
119	196	319	36	222.75		131	372	22	136.125		166	331	18	111.375	-30	12	-111.375	35	-41	-24.75	1.39331	79.8306	69.5597	18.5548	9.4908	29.0816
	94	109	15	92.8125		55	187	23	142.312		147	143	27	167.062	53	34	74.25	92	-44	24.75	1.03479	59.2889		15.5769
120	186	58	20	123.75		189	187	27	167.062		147	143	27	167.062	-39	85	43.3125	-42	-44	0	1.91272	109.591	93.3881	16.4901	9.73242	27.0082
	456	151	44	272.25		404	39	41	253.688		404	113	54	334.125	-52	-38	61.875	0	74	80.4375	1.34714	77.1855		14.2898
121	438	199	55	340.312		474	128	62	383.625		404	113	54	334.125	-34	-86	-6.1875	-70	-15	-49.5	1.05536	60.4674	72.6705	14.8294	13.9257	28.3825
	178	355	11	68.0625		150	270	6	37.125		169	270	13	80.4375	-9	-85	12.375	19	0	43.3125	1.48132	84.8736		13.8186
122	130	380	17	105.188		150	270	6	37.125		169	270	13	80.4375	39	-110	-24.75	19	0	43.3125	1.62949	93.3627	58.7617	19.0887	7.56746	44.3821
	326	208	35	216.562		236	142	19	117.562		275	142	73	451.688	-51	-66	235.125	39	0	334.125	0.421683	24.1607		39.917
123	268	195	35	216.562		236	142	19	117.562		275	142	39	241.312	7	-53	24.75	39	0	123.75	1.11919	64.125	49.2892	9.42584	20.76	28.2813
	388	407	29	179.438		356	377	19	117.562		372	365	39	241.312	-16	-42	61.875	16	-12	123.75	0.601324	34.4534		12.2361
124	99	70	45	278.438		117	70	49	303.188		117	109	38	235.125	18	39	-43.3125	0	39	-68.0625	0.365528	20.9432	31.4913	9.75996	12.5511	20.3146
	147	76	42	259.875		117	70	49	303.188		117	109	38	235.125	-30	33	-24.75	0	39	-68.0625	0.733726	42.0394		8.16088
125	164	403	1	6.1875		279	389	1	6.1875		236	377	8	49.5	72	-26	43.3125	-43	-12	43.3125	1.73754	99.5539	113.653	14.0727	9.95217	25.4529
	153	349	6	37.125		279	389	1	6.1875		236	377	8	49.5	83	28	12.375	-43	-12	43.3125	2.2297	127.753		14.1545
126	180	122	9	55.6875		216	50	21	129.938		188	124	16	99	8	2	43.3125	-28	74	-30.9375	1.95847	112.212	123.09	7.05448	13.5926	20.9476
	129	145	12	74.25		216	50	21	129.938		188	124	16	99	59	-21	24.75	-28	74	-30.9375	2.3382	133.969		10.7743
127	330	265	11	68.0625		303	218	16	99		333	178	12	74.25	3	-87	6.1875	30	-40	-24.75	0.792914	45.4306	39.8869	13.9634	8.92646	24.3674
	319	262	13	80.4375		303	218	16	99		333	178	12	74.25	14	-84	-6.1875	30	-40	-24.75	0.599402	34.3432		13.6613
128	382	303	30	185.625		354	181	35	216.562		371	242	30	185.625	-11	-61	0	17	61	-30.9375	2.67831	153.456	153.681	9.91742	11.2765	20.39
	385	299	30	185.625		354	181	35	216.562		371	242	30	185.625	-14	-57	0	17	61	-30.9375	2.68616	153.906		9.39106
129	283	273	30	185.625		123	211	14	86.625		213	193	14	86.625	-70	-80	-99	90	-18	0	1.94392	111.378	106.544	23.2419	14.6852	41.365
	262	282	32	198		123	211	14	86.625		213	193	14	86.625	-49	-89	-111.375	90	-18	0	1.77516	101.709		24.1204
130	243	95	21	129.938		260	31	33	204.188		236	68	29	179.438	-7	-27	49.5	-24	37	-24.75	2.36824	135.69	152.113	9.09083	8.09158	18.014
	218	118	24	148.5		260	31	33	204.188		236	68	29	179.438	18	-50	30.9375	-24	37	-24.75	2.94152	168.536		9.83854
131	446	141	31	191.812		342	150	33	204.188		373	141	26	160.875	-73	0	-30.9375	31	-9	-43.3125	1.78802	102.446	89.9071	12.6856	8.64292	23.6096
	432	162	36	222.75		342	150	33	204.188		373	141	26	160.875	-59	-21	-61.875	31	-9	-43.3125	1.35033	77.3684		14.0859
132	171	151	5	30.9375		102	151	38	235.125		134	151	17	105.188	-37	0	74.25	32	0	-129.938	2.92076	167.347	162.31	13.2733	21.4112	31.9584
	152	119	5	30.9375		102	151	38	235.125		134	151	17	105.188	-18	32	74.25	32	0	-129.938	2.74493	157.273		13.253
133	458	249	32	198		318	145	12	74.25		384	185	21	129.938	-74	-64	-68.0625	66	40	55.6875	3.00333	172.078	167.403	19.0692	15.227	36.3822
	458	213	37	228.938		318	145	12	74.25		384	185	21	129.938	-74	-28	-99	66	40	55.6875	2.84014	162.728		20.2771
134	267	308	13	80.4375		215	277	16	99		246	304	22	136.125	-21	-4	55.6875	31	27	37.125	1.16365	66.6722	67.8846	9.54397	8.86271	19.7971
	232	345	13	80.4375		215	277	16	99		246	304	22	136.125	14	-41	55.6875	31	27	37.125	1.20597	69.097		11.2889
135	138	269	31	191.812		138	279	31	191.812		131	261	36	222.75	-7	-8	30.9375	-7	-18	30.9375	0.269102	15.4184	30.7256	5.23405	5.83535	12.2375
	105	282	31	191.812		138	279	31	191.812		131	261	36	222.75	26	-21	30.9375	-7	-18	30.9375	0.803425	46.0329		7.28682
136	355	298	50	309.375		295	292	48	297		310	245	50	309.375	-45	-53	0	15	-47	12.375	1.03152	59.1018	77.038	11.1243	8.13823	20.3703
	373	265	54	334.125		295	292	48	297		310	245	50	309.375	-63	-20	-24.75	15	-47	12.375	1.65761	94.9743		11.2928
137	252	24	48	297		281	181	46	284.625		298	75	54	334.125	46	51	37.125	17	-106	49.5	1.87747	107.571	120.924	12.4915	18.9147	27.8035
	262	22	55	340.312		281	181	46	284.625		298	75	54	334.125	36	53	-6.1875	17	-106	49.5	2.34356	134.276		10.2989
138	314	171	17	105.188		359	261	12	74.25		355	209	11	68.0625	41	38	-37.125	-4	-52	-6.1875	2.14364	122.821	116.172	10.737	8.4031	20.2058
	343	179	21	129.938		359	261	12	74.25		355	209	11	68.0625	12	30	-61.875	-4	-52	-6.1875	1.91154	109.523		11.1685
139	313	331	12	74.25		254	306	13	80.4375		258	336	11	68.0625	-55	5	-6.1875	4	30	-12.375	1.56718	89.7928	75.3051	8.89157	5.23163	15.3336
	280	324	19	117.562		254	306	13	80.4375		258	336	11	68.0625	-22	12	-49.5	4	30	-12.375	1.06146	60.8174		8.87712
140	58	261	21	129.938		216	195	19	117.562		146	220	20	123.75	88	-41	-6.1875	-70	25	6.1875	3.04686	174.572	155.858	15.5647	11.934	33.2452
	78	317	32	198		216	195	19	117.562		146	220	20	123.75	68	-97	-74.25	-70	25	6.1875	2.39363	137.145		22.3692
141	426	62	15	92.8125		377	48	38	235.125		377	73	31	191.812	-49	11	99	0	25	-43.3125	2.37872	136.29	129.668	17.7614	8.00156	28.4285
	426	38	17	105.188		377	48	38	235.125		377	73	31	191.812	-49	35	86.625	0	25	-43.3125	2.14754	123.045		16.8797
142	397	258	43	266.062		362	302	43	266.062		393	261	33	204.188	-4	3	-61.875	31	-41	-61.875	0.770953	44.1723	51.2965	9.93227	12.8703	21.6283
	428	284	40	247.5		362	302	43	266.062		393	261	33	204.188	-35	-23	-43.3125	31	-41	-61.875	1.01963	58.4208		9.63988
143	216	320	25	154.688		161	354	33	204.188		242	350	33	204.188	26	30	49.5	81	-4	0	1.17457	67.2982	111.855	10.1524	12.9758	20.7684
	223	304	32	198		278	386	33	204.188		242	350	33	204.188	19	46	6.1875	-36	-36	0	2.72989	156.411		8.02442
144	426	62	16	99		390	50	39	241.312		369	69	29	179.438	-57	7	80.4375	-21	19	-61.875	2.14394	122.839	117.48	15.8135	10.8877	28.7999
	433	37	17	105.188		390	50	39	241.312		369	69	29	179.438	-64	32	74.25	-21	19	-61.875	1.95687	112.12		16.4987
145	243	268	12	74.25		223	294	5	30.9375		189	294	9	55.6875	-54	26	-18.5625	-34	0	24.75	1.02194	58.5528	76.9632	10.0387	6.72868	17.1905
	214	268	16	99		223	294	5	30.9375		189	294	9	55.6875	-25	26	-43.3125	-34	0	24.75	1.66458	95.3736		9.01834
146	32	301	23	142.312		90	364	24	148.5		66	311	22	136.125	34	10	-6.1875	-24	-53	-12.375	2.20583	126.385	95.8355	5.75619	9.51716	15.0247
	62	324	29	179.438		90	364	24	148.5		66	311	22	136.125	4	-13	-43.3125	-24	-53	-12.375	1.13946	65.2861		7.26367
147	69	153	11	68.0625		50	229	14	86.625		70	205	14	86.625	1	52	18.5625	20	-24	0	2.36285	135.381	126.5	8.83566	4.99856	15.262
	51	155	11	68.0625		50	229	14	86.625		70	205	14	86.625	19	50	18.5625	20	-24	0	2.05284	117.619		9.05884
148	198	41	24	148.5		151	130	30	185.625		167	102	21	129.938	-31	61	-18.5625	16	-28	-55.6875	1.83021	104.863	90.9816	11.3437	10.2962	19.5517
	147	66	25	154.688		151	130	30	185.625		167	102	21	129.938	20	36	-24.75	16	-28	-55.6875	1.34565	77.1001		7.6876
149	336	162	23	142.312		263	233	26	160.875		263	205	34	210.375	-73	43	68.0625	0	-28	49.5	1.21289	69.4936	52.7505	17.3882	9.09927	35.3826
	255	135	1	6.1875		185	176	10	61.875		248	176	27	167.062	-7	41	160.875	63	0	105.188	0.628449	36.0075		26.5864
150	314	141	11	68.0625		185	176	10	61.875		248	176	27	167.062	-66	35	99	63	0	105.188	1.14684	65.7092	75.3244	19.8439	19.6177	33.9885
	143	298	37	228.938		77	264	43	266.062		121	258	46	284.625	-22	-40	55.6875	44	-6	18.5625	1.48248	84.9396		11.5212
151	154	313	49	303.188		77	264	43	266.062		121	258	46	284.625	-33	-55	-18.5625	44	-6	18.5625	2.04467	117.151	118.778	10.6836	7.70092	25.6942
	321	298	45	278.438		343	349	70	433.125		298	337	64	396	-23	39	117.562	-45	-12	-37.125	2.10147	120.405		20.1568
152	285	286	45	278.438		343	349	70	433.125		298	337	64	396	13	51	117.562	-45	-12	-37.125	2.38176	136.465	135.888	20.6089	9.52943	30.6095
	467	231	63	389.812		445	244	91	563.062		420	234	77	476.438	-47	3	86.625	-25	-10	-86.625	2.36164	135.312		15.7759
153	227	104	7	43.3125		459	37	10	61.875		377	99	9	55.6875	150	-5	12.375	-82	62	-6.1875	2.52874	144.886	150.045	24.0948	16.4779	38.2451
	275	123	10	61.875		459	37	10	61.875		377	99	9	55.6875	102	-24	-6.1875	-82	62	-6.1875	2.70883	155.204		16.7949
154	190	202	11	68.0625		160	227	15	92.8125		134	226	14	86.625	-56	24	18.5625	-26	-1	-6.1875	0.686861	39.3542	48.7523	10.1906	4.27917	18.4095
	184	162	12	74.25		160	227	15	92.8125		134	226	14	86.625	-50	64	12.375	-26	-1	-6.1875	1.01492	58.1504		13.1445
155	83	366	13	80.4375		142	426	11	68.0625		165	376	13	80.4375	82	10	0	23	-50	12.375	1.2688	72.6967	72.7826	13.2172	9.02567	20.2061
	119	367	10	61.875		142	426	11	68.0625		165	376	13	80.4375	46	9	18.5625	23	-50	12.375	1.27179	72.8684		8.06623
156	409	382	9	55.6875		329	363	12	74.25		344	391	10	61.875	-65	9	6.1875	15	28	-12.375	1.93462	110.846	135.768	10.5458	5.45443	27.4906
	211	226	23	142.312		481	163	20	123.75		367	212	20	123.75	156	-14	-18.5625	-114	49	0	2.80457	160.69		25.2357
157	211	139	27	167.062		481	163	20	123.75		367	212	20	123.75	156	73	-43.3125	-114	49	0	2.27141	130.142	96.2265	28.4156	19.8535	41.3696
	278	91	1	6.1875		203	130	5	30.9375		265	119	14	86.625	-13	28	80.4375	62	-11	55.6875	1.08753	62.311		13.7853
158	334	98	7	43.3125		203	130	5	30.9375		265	119	14	86.625	-69	21	43.3125	62	-11	55.6875	1.87185	107.249	98.6636	13.4609	13.4496	23.6821
	133	249	22	136.125		69	214	25	154.688		120	203	26	160.875	-13	-46	24.75	51	-11	6.1875	1.57216	90.0782		8.61264
159	143	260	28	173.25		69	214	25	154.688		120	203	26	160.875	-23	-57	-12.375	51	-11	6.1875	1.76094	100.894	106.186	10.0318	8.40615	18.3033
	309	242	27	167.062		332	296	39	241.312		289	272	34	210.375	-20	30	43.3125	-43	-24	-30.9375	1.94565	111.477		9.01692
160	276	229	27	167.062		332	296	39	241.312		289	272	34	210.375	13	43	43.3125	-43	-24	-30.9375	2.51095	143.867	118.395	9.98427	9.30497	20.9993
	456	175	37	228.938		430	193	52	321.75		398	172	45	278.438	-58	-3	49.5	-32	-21	-43.3125	1.62182	92.9236		12.2096
161	364	309	7	43.3125		311	261	7	43.3125		325	277	15	92.8125	-39	-32	49.5	14	16	49.5	1.19646	68.5521	94.9249	11.3083	8.61961	22.5503
	337	361	18	111.375		311	261	7	43.3125		325	277	15	92.8125	-12	-84	-18.5625	14	16	49.5	2.11704	121.298		13.8975
162	159	105	13	80.4375		213	116	13	80.4375		208	105	22	136.125	49	0	55.6875	-5	-11	55.6875	0.828867	47.4906	53.9269	11.8682	9.11733	20.7824
	179	156	18	111.375		213	116	13	80.4375		208	105	22	136.125	29	-51	24.75	-5	-11	55.6875	1.05354	60.3632		10.1881
163	385	97	31	191.812		428	222	31	191.812		385	156	31	191.812	0	59	0	-43	-66	0	2.56415	146.915	110.679	9.44	12.6035	21.3203
	437	142	26	160.875		428	222	31	191.812		385	156	31	191.812	-52	14	30.9375	-43	-66	0	1.29929	74.4438		9.93693
164	151	105	46	284.625		214	66	43	266.062		202	95	50	309.375	51	-10	24.75	-12	29	43.3125	1.51556	86.8352	90.202	9.21017	8.55809	17.5159
	151	80	50	309.375		214	66	43	266.062		202	95	50	309.375	51	15	0	-12	29	43.3125	1.63309	93.5689		8.50562
165	223	298	6	37.125		175	254	3	18.5625		208	254	12	74.25	-15	-44	37.125	33	0	55.6875	1.15019	65.9011	105.92	9.51868	10.357	20.7099
	328	250	22	136.125		371	355	25	154.688		367	305	25	154.688	39	55	18.5625	-4	-50	0	2.54711	145.939		11.1892
166	324	289	28	173.25		371	355	25	154.688		367	305	25	154.688	43	16	-18.5625	-4	-50	0	1.97309	113.05	128.578	7.9189	8.02556	27.6407
	223	404	3	18.5625		317	254	12	74.25		297	277	13	80.4375	74	-127	61.875	-20	23	6.1875	2.51514	144.107		25.5166
167	183	377	3	18.5625		317	254	12	74.25		297	277	13	80.4375	114	-100	61.875	-20	23	6.1875	2.53918	145.484	121.115	26.2051	4.97619	29.6973
	255	443	10	61.875		200	543	10	61.875		265	525	12	74.25	10	82	12.375	65	-18	12.375	1.68854	96.7463		13.3647
168	176	484	6	37.125		200	543	10	61.875		265	525	12	74.25	89	41	37.125	65	-18	12.375	0.697689	39.9746	46.7982	16.7659	10.9715	28.2012
	327	580	37	228.938		401	560	37	228.938		364	509	30	185.625	37	-71	-43.3125	-37	-51	-43.3125	0.935878	53.6218		14.5644
169	286	543	29	179.438		401	560	37	228.938		364	509	30	185.625	78	-34	6.1875	-37	-51	-43.3125	1.79025	102.574	91.643	13.6501	12.2334	23.805
	395	138	7	43.3125		318	145	8	49.5		358	187	7	43.3125	-37	49	0	40	42	-6.1875	1.4087	80.7125		9.82405
170	439	190	9	55.6875		318	145	8	49.5		358	187	7	43.3125	-81	-3	-12.375	40	42	-6.1875	2.32922	133.455	136.599	13.1192	9.33266	25.5126
	86	181	9	55.6875		126	344	14	86.625		138	263	12	74.25	52	82	18.5625	12	-81	-12.375	2.43898	139.743		15.817
171	48	228	12	74.25		126	344	14	86.625		138	263	12	74.25	90	35	0	12	-81	-12.375	1.79205	102.677	117.542	15.4506	13.2502	25.3654
	245	140	13	80.4375		181	41	12	74.25		238	82	13	80.4375	-7	-58	0	57	41	6.1875	2.31092	132.406		9.34734
172	282	101	15	92.8125		181	41	12	74.25		238	82	13	80.4375	-44	-19	-12.375	57	41	6.1875	2.87266	164.591	157.895	7.91982	11.2778	19.2719
	534	201	17	105.188		474	289	15	92.8125		491	242	15	92.8125	-43	41	-12.375	17	-47	0	2.63891	151.198		9.71022
173	499	213	20	123.75		474	289	15	92.8125		491	242	15	92.8125	-8	29	-30.9375	17	-47	0	2.33925	134.029	114.643	6.90438	7.9968	17.1473
	197	127	21	129.938		327	155	22	136.125		224	189	21	129.938	27	62	0	-103	34	-6.1875	1.66253	95.2559		10.8198
174	177	154	24	148.5		327	155	22	136.125		224	189	21	129.938	47	35	-18.5625	-103	34	-6.1875	2.12881	121.972	97.2993	9.83521	17.3829	24.2664
	370	155	19	117.562		434	155	19	117.562		408	112	19	117.562	38	-43	0	-26	-43	0	1.26758	72.627		9.18155
175	360	102	21	129.938		434	155	19	117.562		408	112	19	117.562	48	10	-12.375	-26	-43	0	2.2921	131.328	95.5994	8.09091	8.0399	18.3444
	376	343	6	37.125		316	323	13	80.4375		354	395	13	80.4375	-22	52	43.3125	38	72	0	1.04495	59.8711		11.3859
176	371	430	9	55.6875		316	323	13	80.4375		354	395	13	80.4375	-17	-35	24.75	38	72	0	2.57418	147.49	137.839	7.37835	13.026	22.1356
	43	172	17	105.188		140	248	26	160.875		76	219	26	160.875	33	47	55.6875	-64	-29	0	2.23731	128.188		12.7991
177	30	272	17	105.188		140	248	26	160.875		76	219	26	160.875	46	-53	55.6875	-64	-29	0	1.79622	102.916	107.616	14.3342	11.2422	24.3865
	160	224	3	18.5625		275	171	13	80.4375		190	223	13	80.4375	30	-1	61.875	-85	52	0	1.96027	112.315		11.0034
178	118	186	9	55.6875		275	171	13	80.4375		190	223	13	80.4375	72	37	24.75	-85	52	0	2.09146	119.832	144.7	13.5439	15.9431	26.6268
	250	144	36	222.75		330	115	25	154.688		301	127	30	185.625	51	-17	-37.125	-29	12	30.9375	2.95951	169.567		10.4531
179	298	170	39	241.312		330	115	25	154.688		301	127	30	185.625	3	-43	-55.6875	-29	12	30.9375	2.41802	138.542	99.4395	11.2673	7.05113	21.2947
	363	250	30	185.625		409	313	36	222.75		448	245	30	185.625	85	-5	0	39	-68	-37.125	1.05308	60.337		13.6235
180	165	153	44	272.25		97	191	47	290.812		128	204	40	247.5	-37	51	-24.75	31	13	-43.3125	1.4117	80.8846	75.8638	10.8311	8.77228	21.3747
	170	161	48	297		97	191	47	290.812		128	204	40	247.5	-42	43	-49.5	31	13	-43.3125	1.23644	70.843		12.4587
181	241	242	52	321.75		243	181	53	327.938		256	199	58	358.875	15	-43	37.125	13	18	30.9375	1.31341	75.2528	96.6185	9.40096	6.09289	16.1112
	276	249	57	352.688		243	181	53	327.938		256	199	58	358.875	-20	-50	6.1875	13	18	30.9375	2.05921	117.984		8.67295
182	255	418	41	253.688		213	345	43	266.062		251	361	52	321.75	-4	-57	68.0625	38	16	55.6875	1.11215	63.7213	75.0956	14.2189	11.0864	27.1625
	322	382	42	259.875		213	345	43	266.062		251	361	52	321.75	-71	-21	61.875	38	16	55.6875	1.50918	86.4699		15.4386
183	55	203	28	173.25		165	147	4	24.75		123	217	15	92.8125	68	14	-80.4375	-42	70	68.0625	2.27956	130.609	120.229	17.0008	17.0056	33.06
	93	171	28	173.25		165	147	4	24.75		123	217	15	92.8125	30	46	-80.4375	-42	70	68.0625	1.91721	109.848		15.5835
184	158	107	23	142.312		162	107	23	142.312		158	75	28	173.25	0	-32	30.9375	-4	-32	30.9375	0.0896269	5.13525	35.257	7.12158	7.15028	15.2699
	201	107	29	179.438		162	107	23	142.312		158	75	28	173.25	-43	-32	-6.1875	-4	-32	30.9375	1.14108	65.3788		8.63301
185	300	68	27	167.062		300	68	11	68.0625		300	102	20	123.75	0	34	-43.3125	0	34	55.6875	1.92793	110.462	110.763	8.81014	10.4394	19.9382
	344	77	27	167.062		300	68	11	68.0625		300	102	20	123.75	-44	25	-43.3125	0	34	55.6875	1.93841	111.063		10.6577
186	398	370	30	185.625		403	258	33	204.188		357	330	33	204.188	-41	-40	18.5625	-46	72	0	1.76523	101.14	122.878	9.63403	13.6704	26.9811
	362	437	34	210.375		403	258	33	204.188		357	330	33	204.188	-5	-107	-6.1875	-46	72	0	2.52402	144.616		17.1673
187	188	234	42	259.875		116	148	39	241.312		162	164	45	278.438	-26	-70	18.5625	46	16	37.125	1.92331	110.197	123.142	12.3112	9.79831	20.7098
	184	212	48	297		116	148	39	241.312		162	164	45	278.438	-22	-48	-18.5625	46	16	37.125	2.37515	136.086		8.95509
188	343	217	41	253.688		167	138	45	278.438		315	157	44	272.25	-28	-60	18.5625	148	19	-6.1875	2.12435	121.717	117.574	11.0023	23.8949	33.5133
	342	249	45	278.438		167	138	45	278.438		315	157	44	272.25	-27	-92	-6.1875	148	19	-6.1875	1.97974	113.431		15.3727
189	212	233	27	167.062		194	158	26	160.875		180	185	19	117.562	-32	-48	-49.5	-14	27	-43.3125	1.24281	71.2077	82.8735	12.1624	8.46787	25.469
	183	283	27	167.062		194	158	26	160.875		180	185	19	117.562	-3	-98	-49.5	-14	27	-43.3125	1.65002	94.5392		17.5733
190	470	205	38	235.125		427	299	34	210.375		392	242	40	247.5	-78	37	12.375	-35	-57	37.125	1.40814	80.6806	102.535	13.9541	12.24	26.9455
	434	173	46	284.625		427	299	34	210.375		392	242	40	247.5	-42	69	-37.125	-35	-57	37.125	2.17101	124.39		14.2241
191	348	70	43	266.062		236	84	37	228.938		289	67	37	228.938	-59	-3	-37.125	53	-17	0	2.48497	142.379	129.856	11.1637	8.90555	20.0699
	317	60	46	284.625		236	84	37	228.938		289	67	37	228.938	-28	7	-55.6875	53	-17	0	2.04785	117.333		10.0356
192	27	111	44	272.25		141	85	39	241.312		90	85	39	241.312	63	-26	-30.9375	-51	0	0	2.57124	147.321	124.083	11.9756	8.16	19.6599
	79	99	48	297		141	85	39	241.312		90	85	39	241.312	11	-14	-55.6875	-51	0	0	1.76007	100.845		9.35432
193	188	93	51	315.562		145	78	51	315.562		145	99	57	352.688	-43	6	37.125	0	21	37.125	0.905393	51.8752	60.4702	9.14	6.82446	19.067
	373	144	62	383.625		321	211	60	371.25		295	144	60	371.25	-78	0	-12.375	-26	-67	0	1.20541	69.0652		12.6361
194	340	90	60	371.25		321	211	60	371.25		295	144	60	371.25	-45	54	0	-26	-67	0	2.07668	118.985	129.048	11.2468	11.4989	21.4417
	135	304	63	389.812		111	266	41	253.688		123	266	56	346.5	-12	-38	-43.3125	12	0	92.8125	2.42795	139.111		9.41688
195	190	255	64	396		111	266	41	253.688		123	266	56	346.5	-67	11	-49.5	12	0	92.8125	2.32745	133.353	133.289	13.444	14.9736	27.6245
	177	286	8	49.5		31	207	15	92.8125		133	233	15	92.8125	-44	-53	43.3125	102	26	0	2.32523	133.226		13.0191
196	205	246	8	49.5		31	207	15	92.8125		133	233	15	92.8125	-72	-13	43.3125	102	26	0	2.60285	149.132	107.84	13.6037	16.8419	26.8028
	310	57	19	117.562		284	110	21	129.938		272	77	26	160.875	-38	20	43.3125	-12	-33	30.9375	1.16148	66.5478		9.75865
197	303	27	23	142.312		284	110	21	129.938		272	77	26	160.875	-31	50	18.5625	-12	-33	30.9375	1.81703	104.108	97.1378	9.87028	7.48781	17.517
	133	62	16	99		149	62	27	167.062		117	82	24	148.5	-16	20	49.5	-32	20	-18.5625	1.57372	90.1673		8.9174
198	130	46	19	117.562		149	62	27	167.062		117	82	24	148.5	-13	36	30.9375	-32	20	-18.5625	1.29595	74.2523	96.8647	7.87442	6.72869	17.8381
	435	198	47	290.812		369	228	27	167.062		369	204	41	253.688	-66	6	-37.125	0	-24	86.625	2.08527	119.477		12.154
199	422	169	51	315.562		369	228	27	167.062		369	204	41	253.688	-53	35	-61.875	0	-24	86.625	2.46205	141.065	130.421	14.1873	14.3821	24.9586
	229	176	50	309.375		186	93	47	290.812		226	121	51	315.562	-3	-55	6.1875	40	28	24.75	2.0905	119.777		8.86851
200	185	174	58	358.875		186	93	47	290.812		226	121	51	315.562	41	-53	-43.3125	40	28	24.75	1.78209	102.106	97.3539	12.7659	8.75854	20.4707
	95	137	44	272.25		122	213	44	272.25		73	190	44	272.25	-22	53	0	-49	-23	0	1.6162	92.6017		9.18155
201	53	142	46	284.625		122	213	44	272.25		73	190	44	272.25	20	48	-12.375	-49	-23	0	2.37499	136.077	107.368	8.55236	8.66072	19.1335
	161	310	65	402.188		122	397	56	346.5		182	319	54	334.125	21	9	-68.0625	60	-78	-12.375	1.37286	78.6591		11.4872
202	173	257	67	414.562		122	397	56	346.5		182	319	54	334.125	9	62	-80.4375	60	-78	-12.375	1.90328	109.05	115.195	16.3131	15.8692	30.5011
	193	486	3	18.5625		241	419	18	111.375		241	470	14	86.625	48	-16	68.0625	0	51	-24.75	2.11778	121.34		13.5694
203	193	514	9	55.6875		241	419	18	111.375		241	470	14	86.625	48	-44	30.9375	0	51	-24.75	2.39862	137.431	115.596	11.5346	9.07013	23.5466
	83	322	30	185.625		165	289	40	247.5		118	271	41	253.688	35	-51	68.0625	-47	-18	6.1875	1.63643	93.7605		14.7152
204	67	283	35	216.562		165	289	40	247.5		118	271	41	253.688	51	-12	37.125	-47	-18	6.1875	2.21339	126.818	143.69	10.274	8.11325	25.5321
	328	430	39	241.312		171	401	51	315.562		215	401	46	284.625	-113	-29	43.3125	44	0	-30.9375	2.80233	160.562		19.9108
205	254	102	12	74.25		235	166	7	43.3125		290	123	8	49.5	36	21	-24.75	55	-43	6.1875	1.29539	74.2204	99.0405	7.75557	11.214	17.8475
	289	81	12	74.25		235	166	7	43.3125		290	123	8	49.5	1	42	-24.75	55	-43	6.1875	2.16178	123.861		7.80164
206	110	333	5	30.9375		67	291	14	86.625		171	291	14	86.625	61	-42	55.6875	104	0	0	0.852222	48.8287	76.9416	14.8258	16.64	27.1372
	186	294	5	30.9375		67	291	14	86.625		171	291	14	86.625	-15	-3	55.6875	104	0	0	1.83355	105.055		9.24005
207	34	137	16	99		118	183	22	136.125		98	159	16	99	64	22	0	-20	-24	-37.125	2.15388	123.408	111.959	10.8281	7.76332	17.8558
	63	131	20	123.75		118	183	22	136.125		98	159	16	99	35	28	-24.75	-20	-24	-37.125	1.75423	100.51		8.19219
208	282	56	13	80.4375		321	98	25	154.688		307	59	22	136.125	25	3	55.6875	-14	-39	-18.5625	2.1422	122.739	127.434	9.77847	7.26472	18.5581
	326	26	13	80.4375		321	98	25	154.688		307	59	22	136.125	-19	33	55.6875	-14	-39	-18.5625	2.30608	132.129		10.7939
209	305	213	28	173.25		423	108	25	154.688		380	155	34	210.375	75	-58	37.125	-43	47	55.6875	2.03845	116.794	131.596	16.2912	13.5378	34.8777
	283	255	37	228.938		423	108	25	154.688		380	155	34	210.375	97	-100	-18.5625	-43	47	55.6875	2.55511	146.397		22.4876
210	43	224	37	228.938		167	224	45	278.438		112	260	40	247.5	69	36	18.5625	-55	36	-30.9375	2.12788	121.918	108.378	12.8016	11.6241	27.7499
	43	242	53	327.938		167	224	45	278.438		112	260	40	247.5	69	18	-80.4375	-55	36	-30.9375	1.65521	94.8366		17.1992
211	228	65	26	160.875		240	149	39	241.312		226	129	39	241.312	-2	64	80.4375	-14	-20	0	2.09303	119.922	122.385	16.4498	3.9061	22.0733
	228	72	30	185.625		240	149	39	241.312		226	129	39	241.312	-2	57	55.6875	-14	-20	0	2.17903	124.849		12.754
212	224	270	2	12.375		227	315	11	68.0625		227	252	9	55.6875	3	-18	43.3125	0	-63	-12.375	1.3713	78.5697	78.9914	7.51995	10.2726	16.9451
	260	267	4	24.75		227	315	11	68.0625		227	252	9	55.6875	-33	-15	30.9375	0	-63	-12.375	1.38602	79.4132		7.62502
213	393	333	10	61.875		381	267	22	136.125		381	267	15	92.8125	-12	-66	30.9375	0	0	-43.3125	2.00292	114.759	96.7807	11.8196	6.93	19.2973
	373	329	17	105.188		381	267	22	136.125		381	267	15	92.8125	8	-62	-12.375	0	0	-43.3125	1.37537	78.8027		10.1963
214	399	69	14	86.625		372	98	11	68.0625		330	98	20	123.75	-69	29	37.125	-42	0	55.6875	0.55088	31.5631	53.2865	13.3677	11.16	26.2341
	378	19	21	129.938		372	98	11	68.0625		330	98	20	123.75	-48	79	-6.1875	-42	0	55.6875	1.30917	75.0099		14.8234
215	80	230	28	173.25		106	178	12	74.25		94	138	21	129.938	14	-92	-43.3125	-12	-40	55.6875	1.41622	81.1433	98.7642	16.4232	11.1371	30.0856
	145	167	36	222.75		106	178	12	74.25		94	138	21	129.938	-51	-29	-92.8125	-12	-40	55.6875	2.0313	116.385		17.5681
216	109	328	10	61.875		81	297	19	117.562		127	349	19	117.562	18	21	55.6875	46	52	0	1.10987	63.591	94.9587	9.94847	11.1082	19.7852
	165	358	13	80.4375		81	297	19	117.562		127	349	19	117.562	-38	-9	37.125	46	52	0	2.20481	126.326		8.62111
217	321	407	17	105.188		290	355	15	92.8125		311	355	20	123.75	-10	-52	18.5625	21	0	30.9375	1.39629	80.0016	102.953	8.97793	5.98265	15.6276
	339	396	23	142.312		290	355	15	92.8125		311	355	20	123.75	-28	-41	-18.5625	21	0	30.9375	2.19744	125.904		8.48085
218	376	241	33	204.188		243	271	50	309.375		266	241	43	266.062	-110	0	61.875	23	-30	-43.3125	2.37181	135.895	134.214	20.1933	9.19822	30.0787
	354	199	41	253.688		243	271	50	309.375		266	241	43	266.062	-88	42	12.375	23	-30	-43.3125	2.31315	132.534		15.7266
219	304	207	6	37.125		443	149	22	136.125		327	161	16	99	23	-46	61.875	-116	12	-37.125	2.16553	124.076	131.338	12.8733	19.5817	31.0149
	268	225	14	86.625		443	149	22	136.125		327	161	16	99	59	-64	12.375	-116	12	-37.125	2.41903	138.6		14.0674
220	140	392	37	228.938		43	356	40	247.5		129	308	29	179.438	-11	-84	-49.5	86	-48	-68.0625	0.988996	56.6653	37.0795	15.699	19.1549	37.6605
	60	392	42	259.875		43	356	40	247.5		129	308	29	179.438	69	-84	-80.4375	86	-48	-68.0625	0.305322	17.4937		21.6368
221	43	164	41	253.688		131	181	39	241.312		108	148	37	228.938	65	-16	-24.75	-23	-33	-12.375	1.79259	102.708	91.3019	11.4191	6.73359	21.6266
	43	204	41	253.688		131	181	39	241.312		108	148	37	228.938	65	-56	-24.75	-23	-33	-12.375	1.39445	79.896		14.2872
222	357	113	44	272.25		258	101	28	173.25		299	76	38	235.125	-58	-37	-37.125	41	-25	61.875	2.22998	127.769	140.854	12.5079	12.5317	27.0167
	378	71	47	290.812		258	101	28	173.25		299	76	38	235.125	-79	5	-55.6875	41	-25	61.875	2.68674	153.939		15.4854
223	362	140	61	377.438		276	238	51	315.562		339	223	54	334.125	-23	83	-43.3125	63	-15	18.5625	2.13956	122.588	147.965	15.4248	10.779	24.7676
	402	213	58	358.875		276	238	51	315.562		339	223	54	334.125	-63	10	-24.75	63	-15	18.5625	3.02539	173.342		10.9475
224	182	248	58	358.875		131	286	70	433.125		131	233	60	371.25	-51	-15	12.375	0	-53	-61.875	1.56421	89.6225	93.8184	8.73304	13.0354	24.6302
	214	191	63	389.812		131	286	70	433.125		131	233	60	371.25	-83	42	-18.5625	0	-53	-61.875	1.71067	98.0144		15.1769
225	206	125	51	315.562		219	103	60	371.25		256	103	60	371.25	50	-22	55.6875	37	0	0	0.875038	50.136	38.7866	12.4811	5.92	19.3584
	197	133	59	365.062		219	103	60	371.25		256	103	60	371.25	59	-30	6.1875	37	0	0	0.478871	27.4373		10.6364
226	138	315	9	55.6875		187	468	11	68.0625		157	399	7	43.3125	19	84	-12.375	-30	-69	-24.75	2.64521	151.56	138.443	13.921	12.6729	26.9634
	145	329	15	92.8125		187	468	11	68.0625		157	399	7	43.3125	12	70	-49.5	-30	-69	-24.75	2.18737	125.327		13.8511
227	153	110	11	68.0625		90	250	8	49.5		90	184	15	92.8125	-63	74	24.75	0	-66	43.3125	2.07316	118.783	130.858	16.046	12.6309	32.2076
	145	75	17	105.188		90	250	8	49.5		90	184	15	92.8125	-55	109	-12.375	0	-66	43.3125	2.49465	142.933		19.6345
228	211	320	4	24.75		234	305	5	30.9375		234	254	5	30.9375	23	-66	6.1875	0	-51	0	0.34633	19.8432	55.7057	11.2266	8.16	16.8222
	198	253	4	24.75		234	305	5	30.9375		234	254	5	30.9375	36	1	6.1875	0	-51	0	1.59817	91.5682		5.84665
229	279	319	25	154.688		209	227	34	210.375		236	329	26	160.875	-43	10	6.1875	27	102	-49.5	1.65699	94.9387	78.4334	7.13264	18.6476	24.252
	279	279	25	154.688		209	227	34	210.375		236	329	26	160.875	-43	50	6.1875	27	102	-49.5	1.08085	61.9282		10.5979
230	195	95	31	191.812		243	109	31	191.812		235	156	26	160.875	40	61	-30.9375	-8	47	-30.9375	0.679105	38.9099	33.0862	12.6775	9.09348	23.2621
	209	96	34	210.375		243	109	31	191.812		235	156	26	160.875	26	60	-49.5	-8	47	-30.9375	0.475821	27.2626		13.1222
231	279	283	25	154.688		206	283	33	204.188		233	336	27	167.062	-46	53	12.375	27	53	-37.125	1.34727	77.1929	89.1638	11.4018	11.2186	20.5506
	279	317	25	154.688		206	283	33	204.188		233	336	27	167.062	-46	19	12.375	27	53	-37.125	1.76513	101.135		8.20558
232	136	430	48	297		155	465	36	222.75		114	383	36	222.75	-22	-47	-74.25	-41	-82	0	0.961035	55.0633	63.0442	14.494	14.6686	32.3521
	108	430	54	334.125		155	465	36	222.75		114	383	36	222.75	6	-47	-111.375	-41	-82	0	1.23962	71.0251		19.3655
233	289	104	7	43.3125		189	141	27	167.062		278	120	18	111.375	-11	16	68.0625	89	-21	-55.6875	2.31	132.353	107.969	11.3245	17.1305	25.4169
	239	104	11	68.0625		189	141	27	167.062		278	120	18	111.375	39	16	43.3125	89	-21	-55.6875	1.45883	83.5847		9.67037
234	413	229	22	136.125		433	177	28	173.25		405	208	30	185.625	-8	-21	49.5	-28	31	12.375	1.49237	85.5064	112.757	8.69795	6.97082	17.4677
	405	269	34	210.375		433	177	28	173.25		405	208	30	185.625	0	-61	-24.75	-28	31	12.375	2.44358	140.007		10.5328
235	252	234	15	92.8125		238	266	20	123.75		277	252	20	123.75	25	18	30.9375	39	-14	0	1.15966	66.4439	83.8773	6.98548	6.62987	12.8963
	278	234	15	92.8125		238	266	20	123.75		277	252	20	123.75	-1	18	30.9375	39	-14	0	1.76821	101.311		5.72909
236	100	289	32	198		134	289	26	160.875		148	289	36	222.75	48	0	24.75	14	0	61.875	0.872211	49.974	65.8732	8.64083	10.1503	16.3107
	125	262	36	222.75		134	289	26	160.875		148	289	36	222.75	23	27	0	14	0	61.875	1.4272	81.7724		5.67493
237	386	170	52	321.75		398	135	65	402.188		361	94	53	327.938	-25	-76	6.1875	-37	-41	-74.25	1.06749	61.1625	81.3654	12.8392	14.8059	28.5664
	277	138	52	321.75		398	135	65	402.188		361	94	53	327.938	84	-44	6.1875	-37	-41	-74.25	1.7727	101.568		15.2045
238	101	108	60	371.25		222	200	60	371.25		154	154	54	334.125	53	46	-37.125	-68	-46	-37.125	2.22301	127.369	108.396	12.7029	14.4162	26.8022
	101	204	60	371.25		222	200	60	371.25		154	154	54	334.125	53	-50	-37.125	-68	-46	-37.125	1.56072	89.4225		13.0841
239	339	252	54	334.125		289	309	43	266.062		289	258	48	297	-50	6	-37.125	0	-51	30.9375	1.97116	112.939	94.0523	10.0103	9.54401	19.9746
	322	300	54	334.125		289	309	43	266.062		289	258	48	297	-33	-42	-37.125	0	-51	30.9375	1.31188	75.1651		10.4077
240	256	67	7	43.3125		252	89	23	142.312		221	148	12	74.25	-35	81	30.9375	-31	59	-68.0625	1.13521	65.043	55.4029	14.9608	15.2416	29.547
	256	67	12	74.25		252	89	23	142.312		221	148	12	74.25	-35	81	0	-31	59	-68.0625	0.798712	45.7628		14.1181
241	252	271	20	123.75		324	247	23	142.312		295	247	19	117.562	43	-24	-6.1875	-29	0	-24.75	2.18717	125.316	97.0586	7.94104	6.1001	15.0254
	278	256	27	167.062		324	247	23	142.312		295	247	19	117.562	17	-9	-49.5	-29	0	-24.75	1.20082	68.8017		8.49696
242	184	304	14	86.625		202	318	14	86.625		184	318	23	142.312	0	14	55.6875	-18	0	55.6875	0.39548	22.6594	30.9567	9.18726	9.36389	19.4124
	178	353	14	86.625		202	318	14	86.625		184	318	23	142.312	6	-35	55.6875	-18	0	55.6875	0.685111	39.254		10.5674
243	307	212	41	253.688		387	175	38	235.125		353	155	34	210.375	46	-57	-43.3125	-34	-20	-24.75	1.40654	80.5885	67.5183	13.615	7.45085	22.7658
	346	224	41	253.688		387	175	38	235.125		353	155	34	210.375	7	-69	-43.3125	-34	-20	-24.75	0.950297	54.448		13.0828
244	55	305	54	334.125		72	204	44	272.25		94	245	44	272.25	39	-60	-61.875	22	41	0	1.94329	111.343	108.056	15.1363	7.44473	26.33
	69	289	59	365.062		72	204	44	272.25		94	245	44	272.25	25	-44	-92.8125	22	41	0	1.82858	104.77		16.914
245	285	229	45	278.438		215	264	57	352.688		252	264	47	290.812	-33	35	12.375	37	0	-61.875	2.15892	123.697	108.917	7.94725	11.535	19.7852
	292	218	50	309.375		215	264	57	352.688		252	264	47	290.812	-40	46	-18.5625	37	0	-61.875	1.64301	94.1373		10.1956
246	274	45	38	235.125		306	37	60	371.25		261	81	53	327.938	-13	36	92.8125	-45	44	-43.3125	1.81452	103.964	99.6689	16.0632	12.224	27.4297
	302	69	42	259.875		306	37	60	371.25		261	81	53	327.938	-41	12	68.0625	-45	44	-43.3125	1.66458	95.3736		12.8574
247	257	224	2	12.375		180	260	12	74.25		240	264	11	68.0625	-17	40	55.6875	60	4	-6.1875	1.85676	106.384	90.812	11.3025	9.67211	20.7069
	225	208	7	43.3125		180	260	12	74.25		240	264	11	68.0625	15	56	24.75	60	4	-6.1875	1.31318	75.2395		10.0858
248	353	318	14	86.625		390	249	25	154.688		390	249	15	92.8125	37	-69	6.1875	0	0	-61.875	1.64966	94.5186	77.1089	12.5661	9.9	22.8261
	360	305	21	129.938		390	249	25	154.688		390	249	15	92.8125	30	-56	-37.125	0	0	-61.875	1.04195	59.6991		11.7731
249	264	166	26	160.875		418	101	34	210.375		360	101	26	160.875	96	-65	0	-58	0	-49.5	2.25216	129.039	112.616	18.5497	12.2002	29.7617
	316	166	32	198		418	101	34	210.375		360	101	26	160.875	44	-65	-37.125	-58	0	-49.5	1.6789	96.1936		13.8926
250	66	154	22	136.125		78	287	33	204.188		116	219	26	160.875	50	65	24.75	38	-68	-43.3125	2.06063	118.065	122.072	13.7055	14.2606	29.6546
	199	166	31	191.812		78	287	33	204.188		116	219	26	160.875	-83	53	-30.9375	38	-68	-43.3125	2.20049	126.079		16.5158
251	179	419	35	216.562		280	401	34	210.375		243	366	29	179.438	64	-53	-37.125	-37	-35	-30.9375	1.45334	83.2704	68.2599	14.562	9.53462	26.458
	218	437	39	241.312		280	401	34	210.375		243	366	29	179.438	25	-71	-61.875	-37	-35	-30.9375	0.929378	53.2495		15.5904
252	457	305	37	228.938		483	253	43	266.062		425	276	41	253.688	-32	-29	24.75	-58	23	-12.375	1.28825	73.8115	96.5856	7.96402	10.1775	20.8648
	417	354	37	228.938		483	253	43	266.062		425	276	41	253.688	8	-78	24.75	-58	23	-12.375	2.08322	119.36		13.1556
253	238	167	53	327.938		238	279	60	371.25		299	222	53	327.938	61	55	0	61	-57	-43.3125	1.49487	85.6495	108.506	13.1414	15.0485	29.6194
	387	182	58	358.875		238	279	60	371.25		299	222	53	327.938	-88	40	-30.9375	61	-57	-43.3125	2.2927	131.362		16.2391
																									Average diametr of nuclei, mcm	24.1379

## Sheet: Table C
Nucleus num.	Coordinates for 3R point					Coordinates for X-chr. point					Coordinates for nucleus center point				Coordinates for vector "center-3R point"			Coordinates for vector "center-X-chr. point"			Angle between vectors, radian	Angle between vectors,degrees	Length of vector "center-3R point", mcm	Length of vector "center-X-chr. point", mcm	Average diameter of nucleus, mcm
	X	Y	Z	Z with correction		X	Y	Z	Z with correction		X	Y	Z	Z with correction	X	Y	Z	X	Y	Z
1	70	58	13	80.4375		55	32	11	68.0625		71	60	8	49.5	1	2	-30.9375	16	28	-18.5625	0.976477	55.948	4.96291	5.95356	12.0266
2	109	67	5	30.9375		81	103	5	30.9375		77	68	10	61.875	-32	1	30.9375	-4	-35	30.9375	1.04362	59.795	7.12338	7.50147	14.0857
3	271	343	19	117.562		289	377	21	129.938		278	358	13	80.4375	7	15	-37.125	-11	-19	-49.5	0.836007	47.8997	6.50369	8.66404	12.8699
4	243	205	17	105.188		269	233	20	123.75		261	205	20	123.75	18	0	18.5625	-8	-28	0	1.76323	101.026	4.13706	4.65927	10.6649
5	405	179	18	111.375		400	183	26	160.875		446	179	21	129.938	41	0	18.5625	46	-4	-30.9375	1.0188	58.3731	7.20101	8.89279	15.6203
6	637	338	15	92.8125		667	338	13	80.4375		674	349	19	117.562	37	11	24.75	7	11	37.125	0.767168	43.9555	7.33659	6.29568	14.4622
7	358	328	21	129.938		324	371	22	136.125		324	330	27	167.062	-34	2	37.125	0	-41	30.9375	1.14597	65.6594	8.06099	8.21804	14.7312
8	237	67	30	185.625		224	44	29	179.438		251	80	25	154.688	14	13	-30.9375	27	36	-24.75	0.529477	30.3368	5.81777	8.21715	13.778
9	344	512	35	216.562		358	531	33	204.188		358	549	37	228.938	14	37	12.375	0	18	24.75	0.697472	39.9622	6.63207	4.89653	12.5441
10	527	282	2	12.375		527	324	2	12.375		490	301	5	30.9375	-37	19	18.5625	-37	-23	18.5625	0.937452	53.712	7.28759	7.57692	16.0046
11	538	600	17	105.188		538	631	12	74.25		586	631	17	105.188	48	31	0	48	0	30.9375	0.786842	45.0827	9.14243	9.13701	18.2167
12	708	312	3	18.5625		701	312	11	68.0625		735	279	9	55.6875	27	-33	37.125	34	-33	-12.375	0.977645	56.0149	9.04568	7.83533	15.4714
13	786	697	25	154.688		791	743	25	154.688		790	710	31	191.812	4	13	37.125	-1	-33	37.125	1.06875	61.235	6.3261	7.94906	14.0593
14	776	935	40	247.5		776	960	49	303.188		800	910	44	272.25	24	-25	24.75	24	-50	-30.9375	1.16794	66.918	6.81375	10.1611	16.1166
15	953	761	45	278.438		975	715	47	290.812		926	725	45	278.438	-27	-36	0	-49	10	-12.375	1.14243	65.4564	7.2	8.24294	16.6569
16	694	53	18	111.375		735	94	18	111.375		694	94	11	68.0625	0	41	-43.3125	-41	0	-43.3125	1.01525	58.1696	9.54246	9.54246	16.1376
17	618	252	19	117.562		623	235	24	148.5		592	254	22	136.125	-26	2	18.5625	-31	19	-12.375	1.04757	60.0216	5.12142	6.14521	11.2035
18	169	570	10	61.875		213	599	9	55.6875		203	572	11	68.0625	34	2	6.1875	-10	-27	12.375	1.86775	107.014	5.5386	5.01426	11.5172
19	86	364	14	86.625		99	337	12	74.25		78	331	18	111.375	-8	-33	24.75	-21	-6	37.125	0.78142	44.7721	6.72298	6.89165	14.4228
20	1152	572	17	105.188		1147	603	21	129.938		1109	597	18	111.375	-43	25	6.1875	-38	-6	-18.5625	0.876959	50.2461	8.01963	6.83439	13.7486
21	1253	449	22	136.125		1272	424	17	105.188		1251	413	22	136.125	-2	-36	0	-21	-11	30.9375	1.25384	71.8397	5.76888	6.23616	12.5716
22	1289	698	15	92.8125		1320	660	17	105.188		1329	707	17	105.188	40	9	12.375	9	47	0	1.17878	67.5389	6.8523	7.65663	15.1555
23	1207	825	12	74.25		1190	870	9	55.6875		1173	848	17	105.188	-34	23	30.9375	-17	-22	49.5	0.989104	56.6715	8.22426	9.08379	16.862
24	1063	665	36	222.75		1016	662	38	235.125		1018	654	33	204.188	-45	-11	-18.5625	2	-8	-30.9375	1.20451	69.0132	7.98489	5.12282	15.0312
25	1262	115	40	247.5		1243	90	38	235.125		1291	64	39	241.312	29	-51	-6.1875	48	-26	6.1875	0.5974	34.2285	9.43903	8.79023	17.2518
26	620	668	13	80.4375		571	707	11	68.0625		616	714	15	92.8125	-4	46	12.375	45	7	24.75	1.38887	79.5764	7.6485	8.29313	16.4094
27	396	638	14	86.625		360	627	8	49.5		353	605	14	86.625	-43	-33	0	-7	-22	37.125	1.12254	64.3168	8.67253	6.99488	13.935
28	315	736	11	68.0625		271	754	13	80.4375		298	723	15	92.8125	-17	-13	24.75	27	-31	12.375	1.39167	79.7366	5.23511	6.86909	11.2409
29	800	126	23	142.312		805	95	29	179.438		822	106	23	142.312	22	-20	0	17	11	-37.125	1.448	82.9645	4.75714	6.76606	11.4896
30	854	237	33	204.188		816	267	30	185.625		840	226	28	173.25	-14	-11	-30.9375	24	-41	-12.375	1.28273	73.4949	5.71119	7.85491	14.0574
31	446	869	31	191.812		444	878	35	216.562		493	869	31	191.812	47	0	0	49	-9	-24.75	0.493165	28.2563	7.52	8.90061	15.0194
32	651	747	31	191.812		703	781	29	179.438		680	745	35	216.562	29	-2	24.75	-23	-36	37.125	1.42036	81.3804	6.10849	9.05558	14.3015
33	680	496	21	129.938		560	460	19	117.562		654	480	25	154.688	-26	-16	24.75	94	20	37.125	2.04396	117.11	6.28815	16.4841	19.7009
34	196	914	45	278.438		246	885	44	272.25		235	903	47	290.812	39	-11	12.375	-11	18	18.5625	1.91103	109.494	6.77906	4.49588	11.5778
35	440	784	9	55.6875		445	815	13	80.4375		449	816	6	37.125	9	32	-18.5625	4	1	-43.3125	1.01643	58.2372	6.09171	6.96133	12.5553
36	532	711	13	80.4375		551	726	17	105.188		556	738	13	80.4375	24	27	0	5	12	-24.75	1.1156	63.9192	5.77997	4.47303	13.4396
37	749	450	6	37.125		788	472	11	68.0625		748	448	16	99	-1	-2	61.875	-40	-24	30.9375	0.95484	54.7083	9.90646	8.9559	18.0727
38	715	552	13	80.4375		693	617	10	61.875		701	598	16	99	-14	46	18.5625	8	-19	37.125	1.70685	97.7953	8.2467	6.79438	16.7816
39	989	573	32	198		981	523	26	160.875		998	583	22	136.125	9	10	-61.875	17	60	-24.75	1.00308	57.4723	10.1313	10.735	18.0942
40	587	460	23	142.312		631	486	23	142.312		619	441	25	154.688	32	-19	12.375	-12	-45	12.375	1.23423	70.7162	6.27506	7.71018	14.6388
41	978	958	31	191.812		1042	955	25	154.688		1015	989	29	179.438	37	31	-12.375	-27	34	24.75	1.67187	95.7911	7.97298	7.9961	14.458
42	428	250	21	129.938		399	269	20	123.75		396	240	19	117.562	-32	-10	-12.375	-3	-29	-6.1875	1.12154	64.2597	5.71794	4.76866	12.2135
43	474	682	36	222.75		438	672	43	266.062		486	646	41	253.688	12	-36	30.9375	48	-26	-12.375	1.14613	65.6684	7.83368	8.95591	15.8002
44	1135	982	34	210.375		1140	992	41	253.688		1135	943	37	228.938	0	-39	18.5625	-5	-49	-24.75	0.915141	52.4337	6.91075	8.81971	10.487
																								Average diametr of nuclei, mcm	14.4428

## Sheet: Table D
Nucleus num.	Coordinates 3R point				Coordinates for X-chr. point				Coordinates for nucleus center point				Coordinates for vector "center-3R point"			Coordinates for vector "center-X-chr. point"			Angle between vectors, radian	Angle between vectors,degrees	Length of vector "center-3R point", mcm	Length of vector "center-X-chr. point", mcm	Average diameter of nucleus, mcm
	X	Y	Z	Z with correction	X	Y	Z	Z with correction	X	Y	Z	Z with correction	X	Y	Z	X	Y	Z
1	48	85	10	61.875	29	95	12	74.25	49	94	12	74.25	1	9	12.375	20	-1	0	1.53497	87.9471	2.45349	3.204	5.65748
2	94	88	15	92.8125	108	95	15	92.8125	105	93	13	80.4375	11	5	-12.375	-3	-2	-12.375	1.05405	60.3928	2.76731	2.06233	4.82964
3	71	69	16	99	66	64	19	117.562	53	67	17	105.188	-18	-2	6.1875	-13	3	-12.375	1.12097	64.2271	3.06217	2.91156	5.97374
4	109	68	17	105.188	92	63	19	117.562	107	67	20	123.75	-2	-1	18.5625	15	4	6.1875	1.30904	75.0027	2.99147	2.67389	5.66536
5	22	69	28	173.25	26	60	27	167.062	33	63	30	185.625	11	-6	12.375	7	3	18.5625	0.614467	35.2063	2.81773	3.21025	6.02798
6	14	83	20	123.75	11	83	23	142.312	24	79	21	129.938	10	-4	6.1875	13	-4	-12.375	1.26194	72.3036	1.98739	2.94218	4.92956
7	10	80	15	92.8125	14	96	17	105.188	26	91	15	92.8125	16	11	0	12	-5	-12.375	1.16677	66.8511	3.10664	2.87172	5.97836
8	40	16	5	30.9375	43	12	4	24.75	47	33	3	18.5625	7	17	-12.375	4	21	-6.1875	0.360127	20.6337	3.54587	3.5608	7.10667
9	57	21	6	37.125	71	12	8	49.5	71	24	7	43.3125	14	3	6.1875	0	12	-6.1875	1.58165	90.6217	2.49562	2.16021	4.65582
10	68	92	5	30.9375	75	80	4	24.75	60	83	5	30.9375	-8	-9	0	-15	3	6.1875	1.08372	62.0926	1.92666	2.64017	4.56683
11	26	25	12	74.25	22	38	13	80.4375	37	41	12	74.25	11	16	0	15	3	-6.1875	0.843558	48.3323	3.10664	2.64017	5.74681
12	52	31	17	105.188	52	37	18	111.375	66	37	17	105.188	14	6	0	14	0	-6.1875	0.572227	32.7862	2.43705	2.44902	4.88607
13	80	34	23	142.312	80	31	21	129.938	94	41	22	136.125	14	7	-6.1875	14	10	6.1875	0.737753	42.2702	2.69297	2.92535	5.61833
14	67	94	5	30.9375	76	84	4	24.75	61	83	5	30.9375	-6	-11	0	-15	-1	6.1875	1.052	60.2753	2.00479	2.6011	4.60589
15	95	93	4	24.75	104	100	5	30.9375	90	110	5	30.9375	-5	17	6.1875	-14	10	0	0.732924	41.9934	3.00308	2.75274	5.75583
16	26	44	8	49.5	3	37	9	55.6875	16	53	8	49.5	-10	9	0	13	16	-6.1875	1.52243	87.2289	2.15258	3.44385	5.59643
17	65	33	23	142.312	47	25	23	142.312	60	17	23	142.312	-5	-16	0	13	-8	0	1.32203	75.7465	2.68209	2.44229	5.12438
18	78	34	24	148.5	81	31	21	129.938	93	41	22	136.125	15	7	-12.375	12	10	6.1875	1.04783	60.0362	3.30678	2.68822	5.995
19	107	28	33	204.188	105	26	33	204.188	99	36	33	204.188	-8	8	0	-6	10	0	0.244979	14.0362	1.81019	1.8659	3.6761
20	37	187	9	55.6875	37	194	9	55.6875	29	181	7	43.3125	-8	-6	-12.375	-8	-13	-12.375	0.336224	19.2642	2.54566	3.14407	5.68974
21	23	144	18	111.375	38	165	16	99	36	153	16	99	13	9	-12.375	-2	-12	0	2.15147	123.27	3.21254	1.94648	5.15902
22	41	134	24	148.5	44	131	25	154.688	34	147	23	142.312	-7	13	-6.1875	-10	16	-12.375	0.19228	11.0168	2.56143	3.61026	6.17169
23	49	157	28	173.25	39	147	30	185.625	38	165	29	179.438	-11	8	6.1875	-1	18	-6.1875	1.14856	65.8077	2.39084	3.04961	5.44044
24	79	79	4	24.75	77	82	4	24.75	94	79	5	30.9375	15	0	6.1875	17	-3	6.1875	0.16961	9.71792	2.59617	2.93409	5.53026
25	12	31	5	30.9375	26	38	7	43.3125	17	44	5	30.9375	5	13	0	-9	6	-12.375	1.42614	81.7119	2.22854	2.62975	4.85829
26	56	63	9	55.6875	52	68	9	55.6875	39	66	9	55.6875	-17	3	0	-13	-2	0	0.327322	18.7541	2.76203	2.10447	4.8665
27	84	78	9	55.6875	94	89	11	68.0625	85	84	12	74.25	1	6	18.5625	-9	-5	6.1875	1.24159	71.138	3.1254	1.9219	5.0473
28	47	104	8	49.5	35	104	8	49.5	44	94	5	30.9375	-3	-10	-18.5625	9	-10	-18.5625	0.54477	31.213	3.40754	3.66804	7.07557
29	26	116	15	92.8125	25	117	14	86.625	24	104	13	80.4375	-2	-12	-12.375	-1	-13	-6.1875	0.357967	20.51	2.77654	2.30913	5.08568
30	66	104	12	74.25	69	113	16	99	61	115	14	86.625	-5	11	12.375	-8	2	-12.375	1.93302	110.754	2.76731	2.37933	5.14664
31	38	37	9	55.6875	28	45	6	37.125	31	56	8	49.5	-7	19	-6.1875	3	11	12.375	1.25269	71.7739	3.38764	2.69229	6.07992
32	166	49	5	30.9375	162	57	6	37.125	180	64	6	37.125	14	15	6.1875	18	7	0	0.530554	30.3985	3.42895	3.09011	6.51906
33	148	218	5	30.9375	165	231	6	37.125	165	217	5	30.9375	17	-1	0	0	-14	-6.1875	1.51706	86.9212	2.7247	2.44902	5.17372
34	110	222	5	30.9375	104	221	5	30.9375	110	206	6	37.125	0	-16	6.1875	6	-15	6.1875	0.35485	20.3314	2.74476	2.76798	5.51274
35	39	190	5	30.9375	46	190	5	30.9375	60	177	5	30.9375	21	-13	0	14	-13	0	0.194071	11.1194	3.95171	3.0568	7.0085
36	105	117	5	30.9375	105	117	6	37.125	105	140	6	37.125	0	23	6.1875	0	23	0	0.2628	15.0573	3.81084	3.68	7.49084
37	39	166	8	49.5	46	149	9	55.6875	23	153	8	49.5	-16	-13	0	-23	4	-6.1875	0.883207	50.604	3.29848	3.86421	7.16269
38	224	25	5	30.9375	223	29	6	37.125	203	28	6	37.125	-21	3	6.1875	-20	-1	0	0.341115	19.5444	3.53555	3.204	6.73955
39	133	41	4	24.75	133	44	5	30.9375	143	59	5	30.9375	10	18	6.1875	10	15	0	0.302603	17.3379	3.44013	2.88444	6.32457
40	54	71	6	37.125	80	83	5	30.9375	64	90	4	24.75	10	19	-12.375	-16	7	-6.1875	1.46263	83.8023	3.9651	2.96447	6.92957
41	20	30	6	37.125	17	29	6	37.125	38	33	6	37.125	18	3	0	21	4	0	0.0230728	1.32198	2.91973	3.42041	6.34014
42	90	160	4	24.75	91	151	5	30.9375	78	172	4	24.75	-12	12	0	-13	21	-6.1875	0.335528	19.2243	2.71529	4.07383	6.78912
43	128	201	3	18.5625	133	205	4	24.75	138	196	5	30.9375	10	-5	12.375	5	-9	6.1875	0.542454	31.0803	2.66841	1.9219	4.59031
44	119	66	4	24.75	112	45	6	37.125	127	60	5	30.9375	8	-6	6.1875	15	15	-6.1875	1.60269	91.8271	1.88152	3.53555	5.41706
45	81	61	3	18.5625	70	47	4	24.75	59	70	5	30.9375	-22	9	12.375	-11	23	6.1875	0.726426	41.6212	4.2877	4.19763	8.48533
46	212	64	2	12.375	200	88	5	30.9375	185	66	5	30.9375	-27	2	18.5625	-15	-22	0	1.14504	65.6059	5.25221	4.26033	9.51254
47	51	153	3	18.5625	51	149	2	12.375	32	138	4	24.75	-19	-15	6.1875	-19	-11	12.375	0.294551	16.8766	3.99771	4.03232	8.03003
48	110	122	3	18.5625	107	122	4	24.75	93	138	5	30.9375	-17	16	12.375	-14	16	6.1875	0.222974	12.7755	4.22758	3.54278	7.77036
49	131	120	3	18.5625	137	139	3	18.5625	150	130	3	18.5625	19	10	0	13	-9	0	1.09002	62.4537	3.43535	2.52982	5.96517
50	239	157	3	18.5625	238	147	4	24.75	220	155	4	24.75	-19	-2	6.1875	-18	8	0	0.602132	34.4996	3.21311	3.15163	6.36475
51	34	220	1	6.1875	39	208	2	12.375	48	215	3	18.5625	14	-5	12.375	9	7	6.1875	0.839526	48.1013	3.09483	2.0756	5.17043
52	109	188	3	18.5625	125	209	4	24.75	107	213	4	24.75	-2	25	6.1875	-18	4	0	1.28124	73.4098	4.1331	2.95025	7.08335
53	184	196	2	12.375	187	217	4	24.75	174	209	5	30.9375	-10	13	18.5625	-13	-8	6.1875	1.21829	69.8031	3.96324	2.63532	6.59856
54	52	65	4	24.75	34	44	3	18.5625	40	65	3	18.5625	-12	0	-6.1875	6	21	0	1.81746	104.133	2.16021	3.49445	5.65466
55	128	46	3	18.5625	132	65	6	37.125	136	68	3	18.5625	8	22	0	4	3	-18.5625	1.35127	77.4222	3.7455	3.07586	6.82136
56	143	92	6	37.125	159	73	8	49.5	138	78	7	43.3125	-5	-14	6.1875	-21	5	-6.1875	1.57988	90.5205	2.57637	3.59301	6.16938
57	156	16	5	30.9375	170	42	6	37.125	171	21	7	43.3125	15	5	12.375	1	-21	6.1875	1.60132	91.749	3.21254	3.50647	6.719
58	173	187	6	37.125	201	165	6	37.125	187	194	5	30.9375	14	7	-6.1875	-14	29	-6.1875	1.48865	85.2936	2.69297	5.24665	7.93962
59	102	168	9	55.6875	125	186	9	55.6875	105	194	10	61.875	3	26	6.1875	-20	8	6.1875	1.25659	71.9972	4.30303	3.58588	7.88891
60	23	53	4	24.75	31	52	5	30.9375	23	30	4	24.75	0	-23	0	-8	-22	-6.1875	0.430899	24.6887	3.68	3.87413	7.55413
61	87	40	4	24.75	92	38	5	30.9375	81	24	4	24.75	-6	-16	0	-11	-14	-6.1875	0.450191	25.7941	2.73408	3.01584	5.74992
62	108	7	4	24.75	122	18	5	30.9375	133	17	5	30.9375	25	10	6.1875	11	-1	0	0.518819	29.7261	4.42042	1.76726	6.18768
63	238	6	5	30.9375	232	3	5	30.9375	231	19	5	30.9375	-7	13	0	-1	16	0	0.431523	24.7244	2.36237	2.565	4.92737
64	193	50	4	24.75	215	44	5	30.9375	211	60	5	30.9375	18	10	6.1875	-4	16	0	1.32001	75.631	3.44013	2.63879	6.07892
65	158	42	4	24.75	162	64	3	18.5625	164	66	4	24.75	6	24	0	2	2	6.1875	1.20628	69.1148	3.95818	1.08853	5.04671
66	83	61	2	12.375	89	68	3	18.5625	108	68	3	18.5625	25	7	6.1875	19	0	0	0.357636	20.491	4.27019	3.04	7.31019
67	50	61	4	24.75	60	61	4	24.75	59	84	4	24.75	9	23	0	-1	23	0	0.416439	23.8602	3.95171	3.68348	7.63519
68	69	149	3	18.5625	61	127	4	24.75	55	141	4	24.75	-14	-8	6.1875	-6	14	0	1.67744	96.11	2.76335	2.43705	5.2004
69	30	210	3	18.5625	19	194	3	18.5625	49	195	4	24.75	19	-15	6.1875	30	1	6.1875	0.684444	39.2157	3.99771	4.90364	8.90135
70	73	223	3	18.5625	99	200	5	30.9375	101	220	4	24.75	28	-3	6.1875	2	20	-6.1875	1.64059	93.9989	4.61312	3.36489	7.97801
71	148	213	3	18.5625	162	208	5	30.9375	149	200	5	30.9375	1	-13	12.375	-13	-8	0	1.23275	70.6316	2.87618	2.44229	5.31847
72	218	203	7	43.3125	230	216	7	43.3125	235	206	6	37.125	17	3	-6.1875	5	-10	-6.1875	1.16136	66.5409	2.93409	2.04453	4.97862
73	52	43	1	6.1875	67	45	3	18.5625	52	40	3	18.5625	0	-3	12.375	-15	-5	0	1.49622	85.7273	2.03735	2.52982	4.56717
74	78	48	4	24.75	80	40	5	30.9375	94	49	4	24.75	16	1	0	14	9	-6.1875	0.611939	35.0615	2.565	2.841	5.406
75	211	21	4	24.75	242	14	4	24.75	228	16	4	24.75	17	-5	0	-14	2	0	2.99744	171.741	2.83521	2.26274	5.09795
76	66	104	2	12.375	86	118	4	24.75	80	109	4	24.75	14	5	12.375	-6	-9	0	2.23517	128.066	3.09483	1.73066	4.8255
77	33	111	5	30.9375	33	113	7	43.3125	35	128	6	37.125	2	17	6.1875	2	15	-6.1875	0.735157	42.1214	2.9122	2.61582	5.52802
78	74	150	8	49.5	53	166	10	61.875	62	162	9	55.6875	-12	12	6.1875	9	-4	-6.1875	2.75113	157.628	2.89014	1.86099	4.75113
79	122	171	8	49.5	117	150	9	55.6875	126	169	10	61.875	4	-2	12.375	9	19	6.1875	1.30923	75.0134	2.10533	3.50647	5.61179
80	78	206	14	86.625	98	206	13	80.4375	99	211	16	99	21	5	12.375	1	5	18.5625	0.95745	54.8578	3.98121	3.08002	7.06122
81	172	197	14	86.625	164	195	13	80.4375	176	183	13	80.4375	4	-14	-6.1875	12	-12	0	0.63592	36.4355	2.53126	2.71529	5.24655
82	20	197	14	86.625	24	187	15	92.8125	27	203	17	105.188	7	6	18.5625	3	16	12.375	0.612747	35.1078	3.31616	3.27176	6.58792
83	77	70	4	24.75	47	79	5	30.9375	65	79	6	37.125	-12	9	12.375	18	0	6.1875	1.95703	112.13	3.11133	3.04541	6.15674
84	57	139	3	18.5625	29	139	4	24.75	54	152	4	24.75	-3	13	6.1875	25	13	0	1.34197	76.8894	2.35306	4.50848	6.86154
85	125	185	3	18.5625	98	171	4	24.75	113	193	4	24.75	-12	8	6.1875	15	22	0	1.58037	90.5485	2.51096	4.26033	6.77128
86	79	217	3	18.5625	77	201	4	24.75	61	204	3	18.5625	-18	-13	0	-16	3	-6.1875	0.87115	49.9132	3.55258	2.78641	6.33899
87	37	116	5	30.9375	63	128	6	37.125	55	114	6	37.125	18	-2	6.1875	-8	-14	0	1.95615	112.079	3.06217	2.57992	5.64209
88	123	166	5	30.9375	120	157	7	43.3125	108	152	5	30.9375	-15	-14	0	-12	-5	-12.375	0.824596	47.2459	3.28293	2.87172	6.15465
89	178	181	8	49.5	179	184	9	55.6875	168	163	8	49.5	-10	-18	0	-11	-21	-6.1875	0.256463	14.6943	3.2946	3.92011	7.21472
90	234	224	10	61.875	217	219	11	68.0625	223	211	9	55.6875	-11	-13	-6.1875	6	-8	-12.375	1.16208	66.5821	2.89898	2.54566	5.44465
91	201	159	12	74.25	220	172	13	80.4375	217	179	12	74.25	16	20	0	-3	7	-6.1875	1.19602	68.527	4.098	1.57	5.668
92	156	119	11	68.0625	147	108	14	86.625	162	129	13	80.4375	6	10	12.375	15	21	-6.1875	1.05282	60.3222	2.72066	4.24614	6.9668
93	53	69	17	105.188	55	69	16	99	57	61	16	99	4	-8	-6.1875	2	-8	0	0.638803	36.6007	1.74014	1.31939	3.05954
94	112	69	9	55.6875	117	81	9	55.6875	109	75	7	43.3125	-3	6	-12.375	-8	-6	-12.375	0.888974	50.9345	2.2522	2.54566	4.79786
95	184	80	8	49.5	196	81	8	49.5	178	81	6	37.125	-6	1	-12.375	-18	0	-12.375	0.521668	29.8894	2.20626	3.49497	5.70123
96	117	142	6	37.125	120	115	4	24.75	130	127	6	37.125	13	-15	0	10	12	12.375	1.69754	97.2617	3.17591	3.18854	6.36445
97	284	160	9	55.6875	284	146	10	61.875	275	149	7	43.3125	-9	-11	-12.375	-9	3	-18.5625	0.785675	45.0159	3.01523	3.3354	6.35063
98	253	126	7	43.3125	258	139	7	43.3125	241	139	5	30.9375	-12	13	-12.375	-17	0	-12.375	0.665376	38.1233	3.45445	3.36434	6.81879
99	270	300	16	99	259	289	14	86.625	270	292	12	74.25	0	-8	-24.75	11	3	-12.375	0.869837	49.838	4.16173	2.69229	6.85402
100	319	293	15	92.8125	311	296	18	111.375	312	280	16	99	-7	-13	6.1875	1	-16	-12.375	1.1769	67.4312	2.56143	3.24031	5.80173
																						Average diametr of nuclei, mcm	6.03237

## Sheet: Table E
Nucleus num.	Coordinates for 3R point				Coordinates for X-chr. point				Coordinates for nucleus center point				Coordinates for vector "center-3R point"			Coordinates for vector "center-X-chr. point"			Angle between vectors, radian	Angle between vectors,degrees	Length of vector "center-3R point", mcm	Length of vector "center-X-chr. point", mcm	Average diameter of nucleus, mcm
	X	Y	Z	Z with correction	X	Y	Z	Z with correction	X	Y	Z	Z with correction	X	Y	Z	X	Y	Z
1	12	74	16	32	28	73	17	34	20	77	17	34	8	3	2	-8	4	0	2.295	131.494	0.965246	0.98387	1.94912
2	30	15	12	24	26	25	12	24	20	22	12	24	-10	7	0	-6	-3	0	1.07437	61.5571	1.34272	0.737902	2.08062
3	100	171	11	22	107	174	12	24	99	181	11	22	-1	10	0	-8	7	-2	0.770544	44.1489	1.10549	1.18983	2.29532
4	79	79	9	18	75	86	9	18	78	97	14	28	-1	18	10	3	11	10	0.337615	19.3439	2.26771	1.66823	3.93594
5	150	127	27	54	156	101	27	54	142	106	25	50	-8	-21	-4	-14	5	-4	1.5053	86.2471	2.5108	1.69343	4.20423
6	145	76	37	74	153	81	37	74	160	77	33	66	15	1	-8	7	-4	-8	0.548935	31.4517	1.87323	1.24936	3.12259
7	203	55	30	60	198	68	22	44	198	55	22	44	-5	0	-16	0	-13	0	1.5708	90	1.84394	1.43	3.27394
8	166	191	28	56	160	204	32	64	159	194	26	52	-7	3	-4	-1	-10	-12	1.38404	79.2998	0.946256	1.72177	2.66803
9	78	124	18	36	80	120	27	54	85	125	23	46	7	1	10	5	5	-8	1.88167	107.812	1.34722	1.17448	2.5217
10	39	19	18	36	30	12	18	36	30	18	20	40	-9	-1	4	0	6	4	1.43025	81.9474	1.08894	0.793221	1.88217
11	188	35	2	4	183	32	7	14	187	48	5	10	-1	13	6	4	16	-4	0.739216	42.354	1.5788	1.86676	3.44556
12	48	71	11	22	49	81	8	16	52	71	11	22	4	0	0	3	-10	6	1.31901	75.5736	0.44	1.32458	1.76458
13	68	42	4	8	73	54	6	12	78	48	6	12	10	6	4	5	-6	0	1.42489	81.64	1.35617	0.859127	2.2153
14	48	72	11	22	50	81	8	16	52	79	9	18	4	7	-4	2	-2	2	2.0365	116.683	0.99	0.381051	1.37105
15	193	49	22	44	182	54	22	44	193	48	23	46	0	-1	2	11	-6	2	1.2106	69.3625	0.245967	1.39574	1.64171
16	227	169	37	74	221	169	37	74	214	165	37	74	-13	-4	0	-7	-4	0	0.220647	12.6422	1.49616	0.886848	2.38301
17	180	133	26	52	174	133	30	60	175	147	26	52	-5	14	0	1	14	-8	0.651336	37.3188	1.63527	1.7771	3.41237
18	189	190	28	56	177	175	20	40	181	186	24	48	-8	-4	-8	4	11	8	2.5373	145.376	1.32	1.55952	2.87952
19	150	194	26	52	147	194	20	40	149	183	23	46	-1	-11	-6	2	-11	6	1.02348	58.641	1.38268	1.39574	2.77842
20	45	129	6	12	65	141	2	4	52	137	10	20	7	8	8	-13	-4	16	1.5529	88.9746	1.46345	2.31	3.77345
21	55	183	3	6	46	201	10	20	39	182	10	20	-16	-1	14	-7	-19	0	1.26194	72.3038	2.34122	2.22733	4.56855
22	57	119	54	108	61	112	56	112	53	108	51	102	-4	-11	-6	-8	-4	-10	0.690873	39.5841	1.44682	1.4758	2.92263
23	112	192	53	106	107	208	52	104	114	200	52	104	2	8	-2	7	-8	0	2.15835	123.664	0.933381	1.16932	2.1027
24	179	96	32	64	174	101	42	84	179	102	39	78	0	6	14	5	1	-6	2.27886	130.569	1.67547	0.866141	2.54161
25	116	118	9	18	110	129	6	12	106	120	6	12	-10	2	-6	-4	-9	0	1.38087	79.118	1.30154	1.08337	2.38491
26	44	87	5	10	41	95	3	6	57	92	4	8	13	5	-2	16	-3	2	0.611232	35.021	1.54784	1.80413	3.35197
27	116	65	9	18	130	71	9	18	123	78	9	18	7	13	0	-7	7	0	1.27934	73.3008	1.62413	1.08894	2.71307
28	210	107	38	76	202	99	35	70	209	103	39	78	-1	-4	2	7	4	8	1.7057	97.7292	0.504083	1.24936	1.75344
29	77	50	37	74	87	56	35	70	89	50	37	74	12	0	0	2	-6	4	1.30025	74.4986	1.32	0.823165	2.14316
30	203	140	17	34	203	122	20	40	206	128	17	34	3	-12	0	3	6	-6	2.17234	124.466	1.36062	0.99	2.35062
31	159	71	13	26	175	61	15	30	161	61	13	26	2	-10	0	-14	0	-4	1.7605	100.869	1.12178	1.60162	2.72341
32	67	95	15	30	68	106	15	30	73	103	18	36	6	8	6	5	-3	6	1.1258	64.5034	1.28281	0.920326	2.20314
33	199	23	16	32	199	33	18	36	190	21	18	36	-9	-2	4	-9	-12	0	0.800252	45.8511	1.10549	1.65	2.75549
34	154	23	17	34	164	38	18	36	158	33	18	36	4	10	2	-6	-5	0	2.61579	149.874	1.20499	0.859127	2.06412
35	111	143	57	114	103	150	57	114	109	153	57	114	-2	10	0	6	3	0	1.30454	74.7449	1.12178	0.737902	1.85969
36	109	59	48	96	116	55	53	106	100	59	50	100	-9	0	4	-16	4	-6	0.80341	46.032	1.08337	1.93049	3.01387
37	88	31	61	122	73	43	53	106	75	27	57	114	-13	-4	-8	2	-16	8	1.66246	95.2521	1.73577	1.98	3.71577
38	175	75	55	110	180	69	55	110	167	75	55	110	-8	0	0	-13	6	0	0.432408	24.7751	0.88	1.57496	2.45496
39	76	13	37	74	95	31	38	76	86	22	37	74	10	9	0	-9	-9	-2	2.97717	170.579	1.4799	1.41725	2.89715
40	196	173	52	104	191	177	52	104	197	172	52	104	1	-1	0	6	-5	0	0.0906599	5.19443	0.155563	0.859127	1.01469
41	279	68	51	102	283	77	51	102	276	76	51	102	-3	8	0	-7	-1	0	1.35392	77.5741	0.93984	0.777817	1.71766
42	319	55	44	88	313	61	37	74	316	62	46	92	-3	7	4	3	1	18	1.10934	63.5603	0.946256	2.01032	2.95658
43	87	31	60	120	74	45	54	108	76	26	58	116	-11	-5	-4	2	-19	8	1.41464	81.0528	1.40007	2.27835	3.67843
44	186	49	51	102	205	49	49	98	196	55	51	102	10	6	0	-9	6	4	1.98396	113.673	1.28281	1.26858	2.55139
45	145	179	41	82	157	179	41	82	154	167	41	82	9	-12	0	-3	-12	0	0.88848	50.9061	1.65	1.36062	3.01062
46	216	12	42	84	213	21	41	82	217	24	41	82	1	12	-2	4	3	0	0.856103	49.0511	1.34272	0.55	1.89272
47	80	108	12	24	80	105	8	16	88	104	13	26	8	-4	2	8	-1	10	0.726532	41.6272	1.00817	1.41298	2.42114
48	189	49	11	22	184	44	15	30	174	47	15	30	-15	-2	8	-10	3	0	0.633808	36.3145	1.8829	1.14843	3.03133
49	226	35	20	40	228	32	14	28	219	30	14	28	-7	-5	-12	-9	-2	0	1.00478	57.5698	1.62413	1.01415	2.63828
50	126	150	44	88	139	149	44	88	138	155	41	82	12	5	-6	-1	6	-6	1.11361	63.8053	1.57496	0.93984	2.5148
51	269	187	61	122	263	170	61	122	269	178	61	122	0	-9	0	6	8	0	2.49809	143.13	0.99	1.1	2.09
52	231	149	68	136	238	137	68	136	243	149	68	136	12	0	0	5	12	0	1.17601	67.3801	1.32	1.43	2.75
53	30	100	64	128	39	108	64	128	33	114	64	128	3	14	0	-6	6	0	0.996491	57.0948	1.57496	0.933381	2.50834
54	184	221	13	26	191	209	13	26	183	208	13	26	-1	-13	0	-8	-1	0	1.36967	78.4763	1.43422	0.886848	2.32107
55	279	99	24	48	260	93	35	70	265	99	31	62	-14	0	14	5	6	-8	2.53605	145.305	2.17789	1.22984	3.40773
56	418	298	14	28	435	291	14	28	425	294	14	28	7	-4	0	-10	3	0	2.9139	166.954	0.886848	1.14843	2.03528
57	121	385	12	24	125	398	12	24	113	391	14	28	-8	6	4	-12	-7	4	1.10451	63.284	1.18474	1.59025	2.77499
58	165	402	36	72	171	402	29	58	162	405	32	64	-3	3	-8	-9	3	6	1.68913	96.7799	0.996092	1.23475	2.23084
59	49	143	49	98	41	150	49	98	42	166	49	98	-7	23	0	1	16	0	0.35786	20.5038	2.64458	1.76343	4.40801
60	467	121	11	22	460	101	11	22	456	112	11	22	-11	-9	0	-4	11	0	1.90775	109.306	1.56339	1.28752	2.85091
61	268	234	33	66	253	216	35	70	260	223	28	56	-8	-11	-10	7	7	-14	1.54661	88.6143	1.85701	1.88611	3.74312
62	185	220	15	30	185	223	24	48	182	204	20	40	-3	-16	10	-3	-19	-8	0.945403	54.1676	2.10155	2.29159	4.39314
63	428	16	4	8	438	22	4	8	428	34	4	8	0	18	0	-10	12	0	0.694738	39.8056	1.98	1.71825	3.69825
64	58	318	39	78	40	331	39	78	51	325	39	78	-7	7	0	11	-6	0	2.85554	163.61	1.08894	1.3783	2.46724
65	58	255	43	86	52	292	30	60	50	265	43	86	-8	10	0	-2	-27	26	2.1275	121.897	1.40869	4.12903	5.53772
66	429	143	12	24	420	151	15	30	406	139	15	30	-23	-4	6	-14	-12	0	0.587226	33.6456	2.65143	2.0283	4.67973
																						Average diameter of nuclei, mcm	2.77944
